# Supplementary material for: Identification of genomic alteration and prognosis using pathomics-based artificial intelligence in oral leukoplakia and head and neck squamous cell carcinoma: a multicenter experimental study
Source: Int J Surg. 2024 Sep 6;111(1):426–38. doi: 10.1097/JS9.0000000000002077 (PMC11745750; doi:10.1097/JS9.0000000000002077)
Supplement: Supplementary file 1 [file js9-111-0426-s001.xlsx]

## Sheet: Supplementary Table 1
Supplementary Table 1. 365 HNSCC cases from TCGA database.
ID	Age	Sex	Race	M stage	N stage	T stage	Clinical stage	Site	Histological grade	Alcohol consumption	Tobacco smoking	Overall survival_event	Overall survival_time	Cancer specific survival_event	Cancer specific survival_time	9p loss
4P-AA8J	66	male	black or african american	M0	N2a	T4a	Stage IVA	Tongue	G2	No_Unknown	No_Unknown	Alive	0.0333333	Alive or deaths from other causes	3.34426	Yes
BA-4074	69	male	white	M0	N2c	T3	Stage IVA	Tongue	G3	Yes	Yes	Dead	0.0666667	Dead	15.1475	Yes
BA-4075	49	male	black or african american	M0	N1	T4a	Stage IVA	Tongue	G2	Yes	Yes	Dead	0.0666667	Dead	9.27869	Yes
BA-4076	39	male	white	M0	N2c	T3	Stage IVA	Pharynx+Larynx	G2	Yes	Yes	Dead	0.366667	Dead	13.6066	Yes
BA-4078	83	male	white	M0	N2a	T2	Stage IVA	Pharynx+Larynx	G2	No_Unknown	Yes	Dead	0.466667	Dead	9.04918	Yes
BA-5151	72	male	white	M0	N0	T4a	Stage IVA	Lip, buccal, gum and palate	G1	Yes	Yes	Alive	0.766667	Alive or deaths from other causes	23.6721	No
BA-5152	56	male	white	M0	N0	T4a	Stage IVA	Lip, buccal, gum and palate	G2	Yes	No_Unknown	Alive	1	Alive or deaths from other causes	42.2295	Yes
BA-5555	54	male	black or african american	M0	N2c	T2	Stage IVA	Pharynx+Larynx	G2	Yes	Yes	Alive	1.86667	Alive or deaths from other causes	17.0492	Yes
BA-5556	58	female	white	M0	N0	T2	Stage II	Floor of mouth	G3	Yes	Yes	Alive	1.86667	Alive or deaths from other causes	23.7705	Yes
BA-5557	41	female	not reported	M0	N2	T2	Stage IVA	Lip, buccal, gum and palate	G2	Yes	No_Unknown	Alive	2.06667	Alive or deaths from other causes	20.4262	No
BA-5558	65	male	white	M0	N1	T4a	Stage IVA	Lip, buccal, gum and palate	G1	Yes	No_Unknown	Alive	2.13333	Alive or deaths from other causes	65.4098	Yes
BA-6868	53	male	black or african american	M0	N3	T3	Stage IVB	Pharynx+Larynx	G2	Yes	Yes	Dead	2.16667	Dead	15.4754	Yes
BA-6869	62	male	white	M0	N0	T3	Stage III	Pharynx+Larynx	G2	Yes	Yes	Alive	2.16667	Alive or deaths from other causes	21.1148	Yes
BA-6870	60	female	black or african american	M1	N2c	T3	Stage IVC	Pharynx+Larynx	G2	Yes	Yes	Dead	2.3	NA		Yes
BA-6871	75	male	white	M0	N2b	T3	Stage IVA	Tongue	G2	Yes	Yes	Dead	2.53333	Dead	3.54098	Yes
BA-6872	47	male	white	M0	N2c	T3	Stage IVA	Floor of mouth	G2	Yes	Yes	Dead	2.53333	Dead	12.5902	Yes
BA-7269	61	male	white	M0	N1	T2	Stage III	Tongue	G1	Yes	Yes	Alive	2.73333	Alive or deaths from other causes	41.7377	Yes
BA-A4IF	59	male	white	M0	N0	T4	Stage IVA	Pharynx+Larynx	G2	Yes	Yes	Alive	2.86667	Alive or deaths from other causes	29.3443	Yes
BA-A4II	46	male	white	M0	N0	T1	Stage I	Pharynx+Larynx	G1	Yes	Yes	Alive	3	Alive or deaths from other causes	30.0984	Yes
BA-A6D8	59	male	black or african american	M0	N2c	T4a	Stage IVA	Floor of mouth	G2	Yes	Yes	Alive	3.06667	Alive or deaths from other causes	27.8689	Yes
BA-A6DA	41	female	white	M0	N2c	T4a	Stage IVA	Pharynx+Larynx	G2	Yes	Yes	Alive	3.13333	Alive or deaths from other causes	11.5082	Yes
BA-A6DB	24	female	white	M0	N0	T2	Stage II	Tongue	G1	Yes	No_Unknown	Alive	3.16667	Alive or deaths from other causes	7.08197	Yes
BA-A6DD	44	male	black or african american	M0	N2c	T4a	Stage IVA	Floor of mouth	G2	Yes	Yes	Dead	3.4	Dead	5.67213	Yes
BA-A6DE	70	female	white	M0	N0	T3	Stage III	Tongue	G2	Yes	Yes	Alive	3.5	Alive or deaths from other causes	14.4262	Yes
BA-A6DG	49	male	white	M0	N2b	T4a	Stage IVA	Tongue	G2	Yes	Yes	Dead	3.6	Dead	2.2623	Yes
BA-A6DI	62	male	black or african american	M0	N0	T3	Stage III	Pharynx+Larynx	G2	Yes	Yes	Dead	3.66667	Dead	11.0164	Yes
BA-A6DJ	62	male	asian	M0	N2b	T4	Stage IVA	Lip, buccal, gum and palate	G2	Yes	Yes	Dead	3.7	Dead	13.3443	Yes
BA-A6DL	59	male	white	M0	N0	T3	Stage III	Pharynx+Larynx	G2	Yes	Yes	Alive	3.7	Alive or deaths from other causes	20.4262	Yes
BA-A8YP	50	male	black or african american	M0	N3	T4	Stage IVB	Pharynx+Larynx	G2	Yes	Yes	Alive	3.73333	Alive or deaths from other causes	16.3607	Yes
BB-4224	52	male	white	M0	N0	T3	Stage III	Tongue	G2	Yes	No_Unknown	Alive	4.2	Alive or deaths from other causes	9.11475	Yes
BB-4227	66	male	white	M0	N2b	T4a	Stage IVA	Pharynx+Larynx	G2	Yes	Yes	Alive	4.3	Alive or deaths from other causes	4.39344	Yes
BB-8596	69	female	white	M0	N1	T4	Stage IVA	Pharynx+Larynx	G3	Yes	Yes	Alive	5.03333	Alive or deaths from other causes	70.8525	Yes
BB-8601	84	male	black or african american	M0	N0	T2	Stage II	Floor of mouth	G2	Yes	No_Unknown	Alive	5.2	Alive or deaths from other causes	20.459	Yes
BB-A5HU	47	male	white	M0	N2b	T4	Stage IVA	Lip, buccal, gum and palate	G2	Yes	No_Unknown	Alive	5.33333	Alive or deaths from other causes	25.6393	Yes
BB-A5HY	64	male	white	M0	N2b	T3	Stage IVA	Pharynx+Larynx	G3	Yes	Yes	Dead	5.33333	Dead	10.5246	Yes
BB-A6UO	61	female	white	MX	N2	T3	Stage IVA	Tongue	G2	No_Unknown	Yes	Dead	5.53333	Dead	8.78689	Yes
C9-A47Z	72	female	asian	M0	N1	T2	Stage III	Tongue	G1	No_Unknown	No_Unknown	Dead	5.7	Alive or deaths from other causes	6.2623	Yes
CN-4723	67	male	white	M0	N0	T4a	Stage IVA	Pharynx+Larynx	G2	Yes	No_Unknown	Alive	6.06667	Alive or deaths from other causes	55.7049	Yes
CN-4726	68	male	white	M0	N2	T3	Stage IVA	Lip, buccal, gum and palate	G2	Yes	Yes	Dead	6.16667	Dead	4.65574	Yes
CN-4727	56	male	white	M0	N0	T4a	Stage IVA	Pharynx+Larynx	G2	Yes	Yes	Alive	6.16667	Alive or deaths from other causes	51.1475	Yes
CN-4728	56	male	white	M0	N2	T2	Stage IVA	Lip, buccal, gum and palate	G2	Yes	Yes	Alive	6.23333	Alive or deaths from other causes	56.5246	Yes
CN-4729	73	male	white	M0	N0	T4a	Stage IVA	Lip, buccal, gum and palate	G2	Yes	Yes	Alive	6.33333	Alive or deaths from other causes	12.8525	Yes
CN-4730	62	male	white	M0	N2b	T4a	Stage IVA	Lip, buccal, gum and palate	G2	Yes	Yes	Alive	6.36667	Alive or deaths from other causes	26.7869	Yes
CN-4731	63	female	white	M0	N2	T4a	Stage IVA	Lip, buccal, gum and palate	G3	Yes	Yes	Dead	6.46667	Dead	32.7213	Yes
CN-4734	70	male	white	M0	N0	T2	Stage II	Lip, buccal, gum and palate	G2	Yes	No_Unknown	Alive	6.46667	Alive or deaths from other causes	55.4098	No
CN-4735	52	male	white	M0	N2b	T3	Stage IVA	Pharynx+Larynx	G3	Yes	Yes	Alive	6.56667	Alive or deaths from other causes	56.9508	Yes
CN-4736	70	female	white	M0	N0	T2	Stage II	Tongue	G2	Yes	Yes	Dead	6.6	Dead	12.9508	No
CN-4737	19	male	white	M0	N0	T2	Stage II	Tongue	G2	No_Unknown	No_Unknown	Alive	6.83333	Alive or deaths from other causes	20.4918	Yes
CN-4739	71	male	white	M0	N0	T4a	Stage IVA	Pharynx+Larynx	G2	Yes	Yes	Dead	7	Dead	45.7049	Yes
CN-4740	79	female	white	M0	N0	T4a	Stage IVA	Lip, buccal, gum and palate	G2	Yes	Yes	Dead	7	Dead	27.5082	Yes
CN-4742	48	female	white	M0	N1	T4a	Stage IVA	Tongue	G3	Yes	Yes	Dead	7.16667	Dead	13.0164	Yes
CN-5355	64	male	black or african american	M0	N0	T4a	Stage IVA	Pharynx+Larynx	G2	Yes	Yes	Alive	7.16667	Alive or deaths from other causes	41.9016	No
CN-5356	56	male	white	M0	N0	T3	Stage III	Pharynx+Larynx	G2	No_Unknown	No_Unknown	Alive	7.2	Alive or deaths from other causes	46.1967	No
CN-5359	59	male	white	M0	N1	T4a	Stage IVA	Floor of mouth	G2	Yes	Yes	Dead	7.23333	Dead	12.3607	Yes
CN-5360	68	male	white	M0	N0	T4a	Stage IVA	Pharynx+Larynx	G2	Yes	Yes	Alive	7.23333	Alive or deaths from other causes	71.1148	Yes
CN-5361	80	male	white	'--	NX	TX	'--	Pharynx+Larynx	G2	Yes	Yes	Dead	7.23333	Alive or deaths from other causes	69.5082	Yes
CN-5363	48	male	black or african american	M0	N3	T4a	Stage IVB	Pharynx+Larynx	G3	Yes	Yes	Dead	7.26667	Dead	8.29508	Yes
CN-5364	55	male	white	M0	N2c	T4a	Stage IVA	Floor of mouth	G2	Yes	No_Unknown	Dead	7.26667	Alive or deaths from other causes	16.1639	Yes
CN-5365	38	male	white	M1	N2	T1	Stage IVC	Pharynx+Larynx	G2	Yes	Yes	Dead	7.4	Dead	11.5082	Yes
CN-5366	51	male	white	M0	N2c	T4a	Stage IVA	Pharynx+Larynx	G2	Yes	Yes	Dead	7.5	Dead	11.8033	Yes
CN-5367	60	female	white	M0	N0	T4a	Stage IVA	Tongue	G2	Yes	Yes	Dead	7.73333	Alive or deaths from other causes	11.541	Yes
CN-5369	90	female	white	M0	N1	T4a	Stage IVA	Lip, buccal, gum and palate	G3	No_Unknown	No_Unknown	Dead	7.8	Alive or deaths from other causes	12.459	Yes
CN-5370	78	male	white	M0	N0	T2	Stage II	Tongue	G3	Yes	No_Unknown	Dead	7.93333	Dead	8.4918	Yes
CN-5373	55	female	white	M0	N0	T2	Stage II	Floor of mouth	G1	Yes	Yes	Alive	8.06667	Alive or deaths from other causes	51.9344	Yes
CN-6010	53	male	white	M0	N0	T4a	Stage IVA	Pharynx+Larynx	G2	Yes	Yes	Alive	8.43333	Alive or deaths from other causes	49.9344	Yes
CN-6011	57	male	white	M0	N0	T4a	Stage IVA	Lip, buccal, gum and palate	G3	Yes	Yes	Alive	8.43333	Alive or deaths from other causes	30.5902	Yes
CN-6012	66	male	white	M0	N1	T3	Stage III	Pharynx+Larynx	G2	No_Unknown	Yes	Alive	8.53333	Alive or deaths from other causes	47.8689	Yes
CN-6016	64	male	white	M0	N1	T4a	Stage IVA	Tongue	G2	Yes	Yes	Alive	8.63333	Alive or deaths from other causes	47.3115	Yes
CN-6018	85	female	white	M0	N2c	T4a	Stage IVA	Lip, buccal, gum and palate	G2	No_Unknown	No_Unknown	Dead	8.93333	Alive or deaths from other causes	19.0164	Yes
CN-6019	61	male	white	M0	N0	T4a	Stage IVA	Tongue	G2	Yes	Yes	Alive	9.13333	Alive or deaths from other causes	34.0328	Yes
CN-6020	58	male	black or african american	M0	N2c	T3	Stage IVA	Floor of mouth	G2	Yes	No_Unknown	Dead	9.2	Alive or deaths from other causes	6.72131	Yes
CN-6021	63	female	white	M0	N0	T3	Stage III	Pharynx+Larynx	G2	No_Unknown	Yes	Dead	9.2	Dead	9.04918	Yes
CN-6022	49	male	white	M0	N1	T4a	Stage IVA	Pharynx+Larynx	G3	No_Unknown	No_Unknown	Dead	9.26667	Dead	9.21311	No
CN-6023	73	male	white	M0	N0	T4a	Stage IVA	Pharynx+Larynx	GX	Yes	Yes	Alive	9.3	Alive or deaths from other causes	51.9344	Yes
CN-6024	66	male	white	M0	N2	T4a	Stage IVA	Tongue	G2	Yes	Yes	Dead	9.36667	Dead	11.0492	Yes
CN-6988	47	male	white	M0	N2b	T4a	Stage IVA	Pharynx+Larynx	G3	Yes	Yes	Alive	9.4	Alive or deaths from other causes	10.4262	Yes
CN-6989	64	male	white	M0	N2b	T3	Stage IVA	Pharynx+Larynx	G2	Yes	Yes	Dead	9.43333	Dead	32.1311	Yes
CN-6992	61	male	white	M0	N1	T4a	Stage IVA	Pharynx+Larynx	G2	Yes	Yes	Alive	9.46667	Alive or deaths from other causes	34.9508	Yes
CN-6995	78	male	white	M0	N1	T4a	Stage IVA	Floor of mouth	G2	No_Unknown	No_Unknown	Dead	9.73333	Alive or deaths from other causes	3.67213	Yes
CN-6996	58	female	white	M0	N2b	T3	Stage IVA	Tongue	G2	No_Unknown	No_Unknown	Dead	9.73333	Dead	17.377	Yes
CN-6997	66	male	white	M0	N2	T4a	Stage IVA	Pharynx+Larynx	G3	No_Unknown	Yes	Dead	9.8	Alive or deaths from other causes	32.3934	Yes
CN-6998	53	male	white	M0	N1	T4a	Stage IVA	Tongue	G2	No_Unknown	Yes	Dead	9.8	Dead	11.7049	No
CN-A497	63	male	not reported	M0	N2c	T2	Stage IVA	Pharynx+Larynx	G2	No_Unknown	No_Unknown	Alive	9.83333	Alive or deaths from other causes	34.918	Yes
CN-A498	61	female	white	M0	N0	T2	Stage II	Tongue	G1	No_Unknown	Yes	Dead	9.83333	Dead	25.3443	Yes
CN-A49A	60	male	white	M0	N0	T4a	Stage IVA	Lip, buccal, gum and palate	G2	Yes	No_Unknown	Dead	10.5667	Dead	17.2459	Yes
CN-A49B	71	male	white	M0	N1	T3	Stage III	Pharynx+Larynx	G3	Yes	Yes	Alive	10.5667	Alive or deaths from other causes	29.6393	Yes
CN-A63T	60	male	white	M0	N2b	T3	Stage IVA	Pharynx+Larynx	G3	Yes	Yes	Alive	10.7	Alive or deaths from other causes	7.37705	Yes
CN-A63U	50	male	white	M0	N0	T3	Stage III	Pharynx+Larynx	G3	No_Unknown	Yes	Alive	10.7	Alive or deaths from other causes	31.6066	Yes
CN-A63V	59	male	white	M0	N0	T4	Stage IVA	Lip, buccal, gum and palate	G2	No_Unknown	Yes	Alive	10.9	Alive or deaths from other causes	22.2623	Yes
CN-A63W	48	female	white	M0	N2c	T4a	Stage IVA	Pharynx+Larynx	G2	Yes	No_Unknown	Dead	10.9	Alive or deaths from other causes	12.3607	Yes
CN-A641	47	male	white	M0	N2c	T4	Stage IVA	Pharynx+Larynx	G2	Yes	Yes	Alive	11.1333	Alive or deaths from other causes	12.0328	Yes
CN-A642	57	male	white	M0	N2c	T3	Stage IVA	Tongue	G3	Yes	Yes	Dead	11.2	Dead	2.68852	Yes
CN-A6V3	61	male	white	M0	N2b	T3	Stage IVA	Pharynx+Larynx	G3	Yes	Yes	Alive	11.4	Alive or deaths from other causes	24.3279	Yes
CQ-5324	59	male	white	M0	N2a	T3	Stage IVA	Lip, buccal, gum and palate	G2	No_Unknown	Yes	Alive	11.7	Alive or deaths from other causes	52.2295	No
CQ-5325	65	male	white	M0	N0	T1	Stage I	Tongue	G2	Yes	Yes	Dead	11.7333	Dead	21.4426	Yes
CQ-5326	67	male	white	M0	N2b	T4a	Stage IVA	Lip, buccal, gum and palate	G3	Yes	Yes	Dead	11.7667	Dead	2.91803	Yes
CQ-5327	61	female	asian	M0	N2c	T3	Stage IVA	Tongue	G2	No_Unknown	No_Unknown	Alive	11.8	Alive or deaths from other causes	54.4262	Yes
CQ-5329	46	female	white	M0	N1	T3	Stage III	Tongue	G2	No_Unknown	No_Unknown	Alive	11.9	Alive or deaths from other causes	70.2623	Yes
CQ-5330	69	female	white	M0	N1	T3	Stage III	Tongue	G3	No_Unknown	Yes	Alive	11.9333	Alive or deaths from other causes	62.1967	Yes
CQ-5331	73	female	white	M0	N0	T4a	Stage IVA	Lip, buccal, gum and palate	G2	No_Unknown	Yes	Alive	11.9667	Alive or deaths from other causes	45.8689	No
CQ-5332	87	male	white	M0	N0	T3	Stage III	Lip, buccal, gum and palate	G2	Yes	Yes	Dead	12	NA		Yes
CQ-6220	69	male	white	M0	N1	T2	Stage III	Lip, buccal, gum and palate	G2	Yes	No_Unknown	Dead	12.2333	NA		Yes
CQ-6221	79	male	white	M0	N0	T2	Stage II	Tongue	G3	Yes	Yes	Alive	12.2667	Alive or deaths from other causes	32.7869	Yes
CQ-6223	69	male	white	M0	N0	T4a	Stage IVA	Lip, buccal, gum and palate	G2	No_Unknown	Yes	Alive	12.5333	Alive or deaths from other causes	46.8197	No
CQ-6224	52	male	white	M0	N0	T2	Stage II	Tongue	G3	Yes	Yes	Alive	12.5667	Alive or deaths from other causes	56.4262	Yes
CQ-6225	65	male	white	M0	N0	T2	Stage II	Lip, buccal, gum and palate	G2	No_Unknown	No_Unknown	Dead	12.5667	NA		Yes
CQ-6227	77	male	white	M0	N1	T3	Stage III	Lip, buccal, gum and palate	G2	Yes	Yes	Dead	12.6	Dead	4.22951	Yes
CQ-6228	71	female	white	M0	N1	T2	Stage III	Lip, buccal, gum and palate	G2	Yes	Yes	Dead	12.6333	NA		Yes
CQ-7065	40	male	asian	M0	N0	T2	Stage II	Tongue	G2	No_Unknown	No_Unknown	Alive	12.8333	Alive or deaths from other causes	53.377	Yes
CQ-7068	80	female	white	M0	N0	T2	Stage II	Lip, buccal, gum and palate	G2	No_Unknown	No_Unknown	Alive	12.8333	Alive or deaths from other causes	42.918	Yes
CQ-7069	77	female	white	M0	N0	T2	Stage II	Lip, buccal, gum and palate	G2	Yes	No_Unknown	Alive	12.8667	Alive or deaths from other causes	41.7705	Yes
CQ-7071	76	female	white	M0	N1	T4a	Stage IVA	Lip, buccal, gum and palate	G2	Yes	No_Unknown	Alive	12.9	Alive or deaths from other causes	42.9836	Yes
CQ-7072	51	male	white	M0	N0	T4a	Stage IVA	Tongue	G3	Yes	Yes	Alive	12.9	Alive or deaths from other causes	77.3443	Yes
CQ-A4C7	88	male	white	M0	N0	T2	Stage II	Floor of mouth	G3	Yes	Yes	Dead	13.0667	NA		Yes
CQ-A4C9	56	male	not reported	MX	NX	TX	'--	Floor of mouth	G2	No_Unknown	Yes	Alive	13.0667	Alive or deaths from other causes	23.1803	Yes
CQ-A4CB	59	male	not reported	M0	N0	T2	Stage II	Floor of mouth	G2	Yes	Yes	Alive	13.0667	Alive or deaths from other causes	29.2787	Yes
CQ-A4CE	76	female	not reported	M0	N0	T2	Stage II	Tongue	G2	Yes	No_Unknown	Alive	13.1	Alive or deaths from other causes	29.4098	Yes
CQ-A4CG	78	female	white	M0	N0	T2	Stage II	Lip, buccal, gum and palate	G2	Yes	Yes	Dead	13.1667	Dead	14.0984	Yes
CQ-A4CI	73	male	white	MX	NX	TX	'--	Lip, buccal, gum and palate	G3	Yes	Yes	Alive	13.2333	Alive or deaths from other causes	31.1475	Yes
CR-6474	51	male	white	M0	N2a	T3	Stage IVA	Pharynx+Larynx	G2	Yes	Yes	Dead	13.8	Dead	18.4918	Yes
CR-6477	56	female	white	M0	N2b	T3	Stage IVA	Tongue	G2	Yes	No_Unknown	Alive	13.8	Alive or deaths from other causes	16.8525	Yes
CR-6478	66	female	white	M0	N2c	T3	Stage IVA	Pharynx+Larynx	G3	Yes	No_Unknown	Dead	13.8333	NA		Yes
CR-6484	67	female	asian	M0	N0	T4a	Stage IVA	Lip, buccal, gum and palate	G2	No_Unknown	No_Unknown	Alive	14.0333	Alive or deaths from other causes	11.6066	Yes
CR-6488	68	female	white	M0	N0	T2	Stage II	Tongue	G2	Yes	No_Unknown	Alive	14.1333	Alive or deaths from other causes	12.4262	Yes
CR-6491	60	male	black or african american	M0	NX	T4a	Stage IVA	Floor of mouth	G2	Yes	Yes	Alive	14.2333	Alive or deaths from other causes	22.7213	Yes
CR-6493	69	male	black or african american	M0	N2b	T3	Stage IVA	Tongue	G2	Yes	Yes	Dead	14.5333	Dead	9.2459	Yes
CR-7364	66	male	white	M0	N0	T3	Stage III	Pharynx+Larynx	G2	No_Unknown	Yes	Alive	14.5667	Alive or deaths from other causes	47.0492	Yes
CR-7365	60	male	white	M0	N2b	T4a	Stage IVA	Lip, buccal, gum and palate	G2	Yes	No_Unknown	Alive	14.6667	Alive or deaths from other causes	39.0492	Yes
CR-7367	52	male	white	M0	N3	T4a	Stage IVB	Lip, buccal, gum and palate	G1	Yes	Yes	Alive	14.7	Alive or deaths from other causes	47.2131	Yes
CR-7370	72	female	white	M0	N0	T2	Stage II	Pharynx+Larynx	G2	Yes	Yes	Alive	14.9667	Alive or deaths from other causes	3.44262	Yes
CR-7371	45	female	white	M0	N0	T3	Stage III	Pharynx+Larynx	G2	No_Unknown	Yes	Dead	15.0333	NA		Yes
CR-7372	45	male	white	M0	N0	T2	Stage II	Tongue	G1	Yes	No_Unknown	Alive	15.1	Alive or deaths from other causes	24.8852	Yes
CR-7373	66	male	white	M0	N2b	T4a	Stage IVA	Lip, buccal, gum and palate	G2	No_Unknown	Yes	Alive	15.1	Alive or deaths from other causes	29.1475	Yes
CR-7374	67	female	white	M0	N0	T2	Stage II	Pharynx+Larynx	G2	Yes	Yes	Alive	15.2	Alive or deaths from other causes	0.983607	Yes
CR-7376	83	male	white	M0	N0	T2	Stage II	Lip, buccal, gum and palate	G2	Yes	Yes	Alive	15.2667	Alive or deaths from other causes	31.8689	Yes
CR-7377	58	male	white	M0	N1	T4a	Stage IVA	Lip, buccal, gum and palate	G3	Yes	Yes	Dead	15.3	NA		Yes
CR-7379	78	female	white	M0	N2b	T4a	Stage IVA	Lip, buccal, gum and palate	G2	No_Unknown	Yes	Alive	15.3667	Alive or deaths from other causes	33.9672	Yes
CR-7380	58	male	white	M0	N0	T3	Stage III	Lip, buccal, gum and palate	G2	Yes	No_Unknown	Dead	15.4	Dead	19.8689	Yes
CR-7382	49	male	white	M0	N2c	T2	Stage IVA	Tongue	G2	Yes	No_Unknown	Alive	15.4667	Alive or deaths from other causes	26.0984	Yes
CR-7383	79	female	white	M0	N0	T1	Stage I	Pharynx+Larynx	G2	Yes	Yes	Dead	15.5333	Dead	17.082	Yes
CR-7386	69	male	white	M0	N1	T4a	Stage IVA	Lip, buccal, gum and palate	G1	Yes	Yes	Alive	15.7	Alive or deaths from other causes	46.8852	Yes
CR-7388	70	female	white	M0	N2	T2	Stage IVA	Pharynx+Larynx	G2	Yes	Yes	Dead	15.7333	Dead	26.9836	Yes
CR-7389	55	male	black or african american	M0	N1	T2	Stage III	Pharynx+Larynx	G2	Yes	Yes	Alive	15.9667	Alive or deaths from other causes	12.8525	Yes
CR-7390	67	male	white	M0	N0	T3	Stage III	Tongue	G2	Yes	Yes	Alive	15.9667	Alive or deaths from other causes	49.4426	Yes
CR-7394	70	male	white	M0	N2c	T3	Stage IVA	Tongue	G2	No_Unknown	Yes	Alive	16.2333	Alive or deaths from other causes	44.1311	No
CR-7395	80	female	white	M0	N0	T2	Stage II	Lip, buccal, gum and palate	G2	Yes	Yes	Alive	16.3	Alive or deaths from other causes	30.4918	Yes
CR-7397	44	male	white	M0	N2b	T3	Stage IVA	Tongue	G2	Yes	No_Unknown	Alive	16.3667	Alive or deaths from other causes	24.7213	Yes
CR-7398	53	female	white	M0	N0	T2	Stage II	Pharynx+Larynx	G2	Yes	Yes	Alive	16.4333	Alive or deaths from other causes	5.11475	Yes
CR-7399	60	female	white	M0	N2c	T4a	Stage IVA	Pharynx+Larynx	G3	Yes	Yes	Alive	16.5	Alive or deaths from other causes	5.93443	No
CR-7401	64	male	white	M0	N0	T1	Stage I	Tongue	G2	Yes	Yes	Alive	16.5	Alive or deaths from other causes	35.3115	Yes
CR-7402	68	male	white	M0	N0	T3	Stage III	Pharynx+Larynx	G2	Yes	Yes	Alive	16.6333	Alive or deaths from other causes	29.8689	No
CV-5430	61	male	white	M0	N2b	T4a	Stage IVA	Pharynx+Larynx	G3	Yes	No_Unknown	Alive	16.8667	Alive or deaths from other causes	139.049	Yes
CV-5432	68	male	white	M0	N0	T3	Stage III	Pharynx+Larynx	G3	No_Unknown	No_Unknown	Alive	17.2	Alive or deaths from other causes	128.852	Yes
CV-5434	60	male	black or african american	M0	N1	T4a	Stage IVA	Pharynx+Larynx	G2	No_Unknown	No_Unknown	Dead	17.3333	Alive or deaths from other causes	108.656	Yes
CV-5435	57	male	white	M0	N0	T4a	Stage IVA	Pharynx+Larynx	G3	Yes	No_Unknown	Dead	17.3667	Dead	76.0328	Yes
CV-5436	65	male	not reported	M0	N2b	T3	Stage IVA	Floor of mouth	G2	Yes	No_Unknown	Dead	17.4	Dead	19.1475	Yes
CV-5439	62	male	white	M0	N0	T2	Stage II	Tongue	G2	Yes	No_Unknown	Dead	17.5333	Dead	17.9016	Yes
CV-5440	52	male	white	M0	N2b	T4a	Stage IVA	Pharynx+Larynx	G3	Yes	No_Unknown	Alive	17.9667	Alive or deaths from other causes	107.213	Yes
CV-5441	58	male	white	M0	N1	T4a	Stage IVA	Pharynx+Larynx	G3	Yes	No_Unknown	Alive	18.1	Alive or deaths from other causes	94.623	No
CV-5444	64	male	black or african american	M0	N0	T4a	Stage IVA	Pharynx+Larynx	G3	Yes	No_Unknown	Alive	18.2	Alive or deaths from other causes	79.9016	Yes
CV-5970	59	male	white	M0	N2b	T4a	Stage IVA	Tongue	G2	Yes	No_Unknown	Dead	18.4	Dead	13.3115	Yes
CV-5973	62	female	white	M0	N0	T3	Stage III	Tongue	G3	No_Unknown	No_Unknown	Alive	18.8	Alive or deaths from other causes	86.5902	Yes
CV-5976	50	male	white	M0	N1	T3	Stage III	Tongue	G2	Yes	No_Unknown	Alive	19.0667	Alive or deaths from other causes	48.459	Yes
CV-5978	53	female	black or african american	M0	N3	T4a	Stage IVB	Pharynx+Larynx	G2	Yes	No_Unknown	Dead	19.2333	Dead	7.04918	Yes
CV-5979	26	male	white	M0	N1	T3	Stage III	Tongue	G2	Yes	No_Unknown	Alive	19.2333	Alive or deaths from other causes	43.1148	Yes
CV-6441	60	male	white	M0	N0	T3	Stage III	Tongue	G3	Yes	Yes	Dead	19.8	Dead	9.57377	Yes
CV-6933	53	male	white	M0	N0	T4a	Stage IVA	Tongue	G2	Yes	Yes	Dead	20.0333	Alive or deaths from other causes	89.8689	Yes
CV-6934	66	female	white	M0	N2b	T3	Stage IVA	Tongue	G2	No_Unknown	Yes	Dead	20.0667	Dead	2.13115	Yes
CV-6935	67	male	white	M0	N0	T3	Stage III	Pharynx+Larynx	G3	Yes	No_Unknown	Dead	20.2	Dead	9.67213	Yes
CV-6936	68	male	white	M0	N2b	T4a	Stage IVA	Floor of mouth	G2	Yes	No_Unknown	Dead	20.5333	Dead	5.44262	Yes
CV-6937	71	male	white	M0	N0	T2	Stage II	Lip, buccal, gum and palate	G2	No_Unknown	No_Unknown	Dead	20.6333	Alive or deaths from other causes	20.459	Yes
CV-6940	80	female	white	M0	N0	T1	Stage I	Lip, buccal, gum and palate	G2	No_Unknown	Yes	Dead	20.8	Alive or deaths from other causes	26.3607	Yes
CV-6941	51	male	white	M0	N0	T3	Stage III	Tongue	G2	Yes	Yes	Dead	20.8	Alive or deaths from other causes	11.2131	Yes
CV-6942	73	female	white	M0	N0	T2	Stage II	Lip, buccal, gum and palate	G3	No_Unknown	No_Unknown	Alive	20.8333	Alive or deaths from other causes	140.393	Yes
CV-6945	41	male	white	M0	N2b	T4a	Stage IVA	Tongue	G2	Yes	Yes	Dead	21.0333	Dead	12	Yes
CV-6948	79	female	white	M0	N0	T4a	Stage IVA	Floor of mouth	G2	No_Unknown	No_Unknown	Dead	21.1667	Alive or deaths from other causes	42.2623	Yes
CV-6950	64	male	white	M0	N2c	T3	Stage IVA	Tongue	G2	Yes	No_Unknown	Dead	21.2333	Dead	15.0492	Yes
CV-6951	57	male	white	M0	N2c	T4a	Stage IVA	Tongue	G2	Yes	No_Unknown	Dead	21.3	Dead	30	Yes
CV-6952	65	female	white	M0	N0	T3	Stage III	Tongue	G1	Yes	Yes	Dead	21.3667	Alive or deaths from other causes	6.06557	Yes
CV-6953	80	female	white	M0	N0	T3	Stage III	Floor of mouth	G1	No_Unknown	No_Unknown	Dead	21.3667	Dead	53.8033	Yes
CV-6954	59	male	black or african american	M0	N1	T4a	Stage IVA	Tongue	G2	Yes	No_Unknown	Dead	21.4	Alive or deaths from other causes	65.6393	Yes
CV-6956	67	male	white	M0	N2c	T4a	Stage IVA	Tongue	G2	Yes	No_Unknown	Dead	21.5333	Dead	7.11475	Yes
CV-6959	48	male	white	M0	N1	T3	Stage III	Tongue	G2	Yes	No_Unknown	Dead	21.8	Dead	8.39344	Yes
CV-6960	49	male	black or african american	M0	N0	T3	Stage III	Lip, buccal, gum and palate	G3	Yes	No_Unknown	Dead	22.1	NA		Yes
CV-6962	65	male	white	M0	N0	T3	Stage III	Pharynx+Larynx	G2	No_Unknown	No_Unknown	Dead	22.2333	Alive or deaths from other causes	4.13115	Yes
CV-7089	74	male	white	M0	N2	T4a	Stage IVA	Pharynx+Larynx	G2	Yes	No_Unknown	Dead	22.5	Alive or deaths from other causes	64.6557	Yes
CV-7091	54	male	white	M0	N0	T1	Stage I	Lip, buccal, gum and palate	G3	Yes	No_Unknown	Alive	22.6667	Alive or deaths from other causes	110.852	Yes
CV-7095	87	female	not reported	M0	N2a	T1	Stage IVA	Lip, buccal, gum and palate	G2	No_Unknown	Yes	Dead	22.8333	Alive or deaths from other causes	18.7541	Yes
CV-7097	53	male	white	M0	N0	T3	Stage III	Lip, buccal, gum and palate	G3	Yes	Yes	Dead	23.1667	NA		Yes
CV-7099	85	female	white	M0	N0	T2	Stage II	Lip, buccal, gum and palate	G2	No_Unknown	No_Unknown	Dead	23.1667	Alive or deaths from other causes	7.96721	No
CV-7101	80	male	white	M0	N0	T2	Stage II	Pharynx+Larynx	G2	Yes	No_Unknown	Dead	23.3667	NA		Yes
CV-7102	76	female	white	M0	N1	T3	Stage III	Floor of mouth	G3	Yes	No_Unknown	Dead	23.3667	NA		Yes
CV-7103	49	male	white	M0	N0	T2	Stage II	Tongue	G2	Yes	No_Unknown	Dead	23.5667	NA		Yes
CV-7104	61	female	white	M0	N2	T2	Stage IVA	Tongue	G2	No_Unknown	No_Unknown	Dead	23.6667	Alive or deaths from other causes	12.8852	Yes
CV-7177	82	female	white	M0	N0	T1	Stage I	Pharynx+Larynx	G2	No_Unknown	No_Unknown	Dead	23.8	NA		Yes
CV-7178	64	female	white	M0	N1	T4a	Stage IVA	Lip, buccal, gum and palate	G3	Yes	No_Unknown	Dead	24.0667	NA		Yes
CV-7180	34	male	white	M0	N0	T2	Stage II	Tongue	G2	Yes	No_Unknown	Dead	24.1667	Dead	10.7213	Yes
CV-7235	67	male	white	M0	N0	T3	Stage III	Floor of mouth	G3	Yes	Yes	Alive	25	NA		Yes
CV-7236	77	female	white	M0	N2c	T2	Stage IVA	Tongue	G3	No_Unknown	No_Unknown	Dead	25.1333	Alive or deaths from other causes	4.72131	Yes
CV-7238	69	female	white	M0	N0	T2	Stage II	Tongue	G2	No_Unknown	No_Unknown	Alive	25.3	Alive or deaths from other causes	89.4098	Yes
CV-7242	60	female	white	M0	N0	T3	Stage III	Pharynx+Larynx	G2	Yes	Yes	Alive	25.3	NA		Yes
CV-7245	62	male	white	M0	N0	T3	Stage III	Pharynx+Larynx	G2	No_Unknown	Yes	Alive	25.6667	NA		Yes
CV-7248	63	female	black or african american	M0	N2b	T4a	Stage IVA	Pharynx+Larynx	G2	No_Unknown	Yes	Dead	26.0667	Alive or deaths from other causes	17.082	Yes
CV-7252	62	female	black or african american	M0	N0	T3	Stage III	Lip, buccal, gum and palate	G2	No_Unknown	No_Unknown	Dead	26.5333	Dead	4.95082	Yes
CV-7253	58	male	black or african american	M0	N0	T2	Stage II	Lip, buccal, gum and palate	G2	No_Unknown	No_Unknown	Dead	26.5667	Dead	11.8361	Yes
CV-7254	55	male	white	M0	N0	T2	Stage II	Lip, buccal, gum and palate	G3	Yes	Yes	Dead	26.6333	Dead	47.8361	Yes
CV-7255	32	female	white	M0	N0	T2	Stage II	Tongue	G2	Yes	No_Unknown	Dead	26.8667	NA		Yes
CV-7261	57	male	white	M0	N0	T3	Stage III	Pharynx+Larynx	G2	No_Unknown	Yes	Alive	27.4333	NA		Yes
CV-7263	64	male	black or african american	M0	NX	T2	Stage II	Lip, buccal, gum and palate	G1	No_Unknown	Yes	Dead	27.5667	Dead	18.3607	Yes
CV-7407	67	female	white	M0	N0	T2	Stage II	Floor of mouth	G2	No_Unknown	No_Unknown	Dead	27.9667	NA		Yes
CV-7410	61	male	white	M0	N0	T2	Stage II	Pharynx+Larynx	GX	No_Unknown	Yes	Dead	28.3667	Dead	210.393	Yes
CV-7411	64	female	white	M0	N0	T4a	Stage IVA	Lip, buccal, gum and palate	G1	No_Unknown	No_Unknown	Dead	28.4	NA		Yes
CV-7413	74	female	white	M0	N0	T2	Stage II	Lip, buccal, gum and palate	G2	No_Unknown	No_Unknown	Dead	28.4333	NA		Yes
CV-7414	78	male	white	M0	N1	T3	Stage III	Lip, buccal, gum and palate	G2	No_Unknown	No_Unknown	Dead	28.7333	NA		Yes
CV-7415	60	male	white	M0	N0	T3	Stage III	Pharynx+Larynx	G2	No_Unknown	No_Unknown	Dead	28.7333	Dead	22.7869	Yes
CV-7416	29	female	white	M0	N0	T4a	Stage IVA	Lip, buccal, gum and palate	GX	No_Unknown	No_Unknown	Dead	28.8667	NA		Yes
CV-7418	62	male	black or african american	M0	N0	T4a	Stage IVA	Pharynx+Larynx	G2	Yes	Yes	Dead	29.4	Alive or deaths from other causes	25.8689	Yes
CV-7421	76	male	white	M0	N0	T4a	Stage IVA	Pharynx+Larynx	G2	No_Unknown	No_Unknown	Dead	29.7667	NA		Yes
CV-7422	60	female	white	M0	N1	T4a	Stage IVA	Pharynx+Larynx	G3	Yes	Yes	Dead	29.8333	Dead	34	Yes
CV-7423	65	male	white	M0	N0	T2	Stage II	Lip, buccal, gum and palate	G1	No_Unknown	No_Unknown	Dead	29.9	NA		Yes
CV-7424	67	male	asian	M0	N2a	T4a	Stage IVA	Pharynx+Larynx	G2	No_Unknown	Yes	Dead	30.1333	Dead	14.8525	Yes
CV-7427	73	female	white	M0	N0	T2	Stage II	Lip, buccal, gum and palate	G1	Yes	Yes	Dead	30.4333	Alive or deaths from other causes	156.066	Yes
CV-7429	55	male	white	M0	N0	T3	Stage III	Lip, buccal, gum and palate	G3	Yes	No_Unknown	Dead	30.5	Dead	3.5082	Yes
CV-7430	56	male	white	M0	N0	T3	Stage III	Pharynx+Larynx	G2	No_Unknown	Yes	Dead	30.6	Dead	16.2295	Yes
CV-7432	79	male	white	M0	N1	T2	Stage III	Lip, buccal, gum and palate	G1	No_Unknown	Yes	Dead	31	Dead	84.2623	Yes
CV-7433	49	male	white	M0	N1	T4a	Stage IVA	Pharynx+Larynx	G3	No_Unknown	Yes	Dead	31.3667	Dead	19.7049	Yes
CV-7434	64	male	white	M0	N0	T3	Stage III	Lip, buccal, gum and palate	G2	Yes	Yes	Dead	31.5667	Alive or deaths from other causes	7.14754	Yes
CV-7435	57	female	white	M0	N1	T4a	Stage IVA	Lip, buccal, gum and palate	G2	No_Unknown	No_Unknown	Dead	31.8	Alive or deaths from other causes	153.443	Yes
CV-7437	77	male	not reported	M0	N0	T2	Stage II	Pharynx+Larynx	GX	No_Unknown	No_Unknown	Dead	32.4	Dead	16.5902	Yes
CV-7438	87	female	white	M0	N0	T2	Stage II	Tongue	G3	No_Unknown	No_Unknown	Dead	32.9	NA		Yes
CV-7440	38	male	white	M0	N0	T2	Stage II	Pharynx+Larynx	GX	No_Unknown	Yes	Dead	33.1	NA		No
CV-A45P	82	female	white	M0	N0	T2	Stage II	Tongue	G2	No_Unknown	No_Unknown	Alive	33.2667	Alive or deaths from other causes	20.9508	Yes
CV-A45Q	69	female	white	M0	N1	T4a	Stage IVC	Lip, buccal, gum and palate	G1	No_Unknown	No_Unknown	Dead	33.3333	Alive or deaths from other causes	168.918	Yes
CV-A45R	46	male	white	M0	N1	T3	Stage III	Tongue	G1	Yes	No_Unknown	Alive	34.0333	Alive or deaths from other causes	179.672	Yes
CV-A45U	59	male	white	M0	N0	T4	Stage IVA	Lip, buccal, gum and palate	G1	Yes	No_Unknown	Dead	34.1667	Dead	35.377	Yes
CV-A45V	87	female	white	M0	N0	T4	Stage IVA	Lip, buccal, gum and palate	G1	No_Unknown	No_Unknown	Dead	34.2333	NA		Yes
CV-A45X	47	male	white	M0	N1	T4a	Stage IVA	Floor of mouth	G2	Yes	No_Unknown	Dead	34.5333	Alive or deaths from other causes	6.4918	Yes
CV-A45Y	61	male	american indian or alaska native	M0	N0	T4a	Stage IVA	Pharynx+Larynx	G3	Yes	Yes	Dead	34.5667	Alive or deaths from other causes	88.623	Yes
CV-A45Z	75	male	white	M0	N0	T2	Stage II	Pharynx+Larynx	G3	Yes	Yes	Dead	34.6	Dead	48.0656	Yes
CV-A460	72	male	white	M0	N2b	T3	Stage IVA	Pharynx+Larynx	G3	No_Unknown	Yes	Dead	34.8333	NA		Yes
CV-A461	65	male	white	M0	N0	T3	Stage III	Pharynx+Larynx	G2	No_Unknown	No_Unknown	Dead	35	Alive or deaths from other causes	67.6721	Yes
CV-A463	82	female	white	M0	N0	T4a	Stage IVA	Floor of mouth	G2	No_Unknown	No_Unknown	Dead	35.2333	Alive or deaths from other causes	0.754098	Yes
CV-A464	48	male	white	M0	N0	T4a	Stage IVA	Lip, buccal, gum and palate	G2	Yes	Yes	Alive	35.5	Alive or deaths from other causes	56.459	Yes
CV-A465	24	male	white	M0	N0	T2	Stage II	Tongue	G1	No_Unknown	No_Unknown	Dead	35.5333	Alive or deaths from other causes	7.04918	Yes
CV-A6JE	78	male	white	M0	N0	T2	Stage II	Lip, buccal, gum and palate	G2	Yes	No_Unknown	Alive	35.9667	Alive or deaths from other causes	35.2459	Yes
CV-A6JM	85	male	white	M0	N0	T4a	Stage IVA	Pharynx+Larynx	G2	No_Unknown	No_Unknown	Dead	36.0333	Alive or deaths from other causes	6.36066	Yes
CV-A6JN	53	male	white	M0	N0	T2	Stage II	Lip, buccal, gum and palate	G1	Yes	Yes	Alive	36.3333	Alive or deaths from other causes	29.7049	Yes
CV-A6JO	69	male	white	M0	N2c	T4	Stage IVA	Tongue	G2	No_Unknown	Yes	Dead	36.4333	Dead	6.45902	Yes
CV-A6JU	61	female	white	M0	N0	T4a	Stage IVA	Tongue	G2	Yes	Yes	Alive	36.5	Alive or deaths from other causes	3.60656	Yes
CV-A6JY	69	male	white	M0	N0	T4a	Stage IVA	Lip, buccal, gum and palate	G1	Yes	No_Unknown	Alive	37.2333	Alive or deaths from other causes	21.1803	Yes
CV-A6JZ	68	male	white	M0	N0	T4a	Stage IVA	Lip, buccal, gum and palate	G2	Yes	Yes	Alive	37.3333	Alive or deaths from other causes	23.4098	Yes
CV-A6K2	79	male	white	M0	N0	T2	Stage II	Lip, buccal, gum and palate	G1	Yes	Yes	Dead	37.7667	Dead	10.3934	Yes
CX-7082	82	male	white	M0	N0	T2	Stage II	Lip, buccal, gum and palate	G2	Yes	Yes	Dead	37.8	Alive or deaths from other causes	0.360656	Yes
CX-7085	77	female	white	M0	N0	T3	Stage III	Tongue	G2	Yes	Yes	Alive	37.9333	Alive or deaths from other causes	10.5246	Yes
CX-7086	53	male	black or african american	M0	N2c	T4a	Stage IVA	Floor of mouth	G2	Yes	Yes	Alive	38.1	Alive or deaths from other causes	18.7869	Yes
CX-7219	47	male	black or african american	M0	N2c	T4a	Stage IVA	Floor of mouth	G2	Yes	Yes	Alive	38.2333	Alive or deaths from other causes	34.2623	Yes
CX-A4AQ	56	male	white	M0	N2a	T1	Stage IVA	Floor of mouth	G3	Yes	Yes	Alive	38.4	Alive or deaths from other causes	50.9836	Yes
D6-6515	82	female	white	M0	N0	T2	Stage II	Tongue	G3	No_Unknown	No_Unknown	Dead	38.5667	Alive or deaths from other causes	13.2131	Yes
D6-6516	69	male	white	M0	N1	T1	Stage III	Lip, buccal, gum and palate	G2	No_Unknown	Yes	Alive	38.9333	Alive or deaths from other causes	25.3443	Yes
D6-6517	59	male	white	M0	N0	T3	Stage III	Pharynx+Larynx	G2	Yes	Yes	Alive	39.0667	Alive or deaths from other causes	9.57377	Yes
D6-6823	50	male	white	M0	N1	T3	Stage III	Tongue	G2	Yes	Yes	Alive	39.3	Alive or deaths from other causes	22.9836	Yes
D6-6825	73	male	white	M0	N0	T3	Stage III	Tongue	G2	Yes	Yes	Alive	39.6667	Alive or deaths from other causes	16.0984	Yes
D6-6826	64	female	white	M0	N2	T4a	Stage IVA	Pharynx+Larynx	G2	No_Unknown	No_Unknown	Dead	39.7	Alive or deaths from other causes	11.4098	Yes
D6-6827	55	female	white	M0	N1	T1	Stage III	Lip, buccal, gum and palate	G3	No_Unknown	Yes	Alive	40.0667	Alive or deaths from other causes	18.623	No
D6-8568	62	male	white	M0	N0	T2	Stage II	Pharynx+Larynx	G2	Yes	Yes	Alive	40.6	Alive or deaths from other causes	24.8852	Yes
D6-8569	52	male	white	M0	N0	T2	Stage II	Tongue	G2	No_Unknown	Yes	Alive	40.8	Alive or deaths from other causes	25.2459	Yes
D6-A4Z9	59	male	white	M0	N2	T2	Stage IVA	Tongue	G2	No_Unknown	Yes	Alive	41.5	Alive or deaths from other causes	17.6721	Yes
D6-A4ZB	61	male	white	M0	N0	T3	Stage III	Tongue	G2	No_Unknown	Yes	Alive	41.7667	Alive or deaths from other causes	12.3279	Yes
D6-A6EK	67	male	white	M0	N1	T4	Stage IVA	Pharynx+Larynx	G1	No_Unknown	Yes	Alive	42.1667	Alive or deaths from other causes	28.6885	Yes
D6-A6EM	65	female	white	M0	N1	T2	Stage III	Lip, buccal, gum and palate	G2	No_Unknown	No_Unknown	Alive	42.4333	Alive or deaths from other causes	7.60656	Yes
D6-A6EO	44	male	white	M0	N0	T4a	Stage IVA	Floor of mouth	G2	No_Unknown	No_Unknown	Alive	42.6	Alive or deaths from other causes	24.8852	Yes
D6-A6EP	62	male	white	M0	N0	T3	Stage III	Pharynx+Larynx	G3	No_Unknown	Yes	Alive	42.9333	Alive or deaths from other causes	13.9016	Yes
D6-A6EQ	57	male	white	M0	N1	T4a	Stage IVA	Pharynx+Larynx	G3	No_Unknown	No_Unknown	Alive	42.9667	Alive or deaths from other causes	12.0656	Yes
D6-A6ES	50	male	white	M0	N1	T4a	Stage IVA	Pharynx+Larynx	G2	No_Unknown	No_Unknown	Alive	43.6333	Alive or deaths from other causes	12.7541	Yes
D6-A74Q	67	male	white	M0	N0	T4a	Stage IVA	Pharynx+Larynx	G3	No_Unknown	No_Unknown	Alive	43.7	Alive or deaths from other causes	23.2787	Yes
DQ-5624	43	female	white	M0	N1	T4a	Stage IVA	Tongue	G2	No_Unknown	No_Unknown	Alive	43.8333	Alive or deaths from other causes	58.2951	Yes
DQ-5625	52	female	white	M0	N0	T2	Stage II	Tongue	G2	Yes	Yes	Dead	43.8333	Alive or deaths from other causes	37.1475	Yes
DQ-5629	64	male	white	M0	N2c	T4a	Stage IVA	Pharynx+Larynx	G2	Yes	Yes	Dead	44.8667	Alive or deaths from other causes	30.8525	Yes
DQ-5630	73	male	white	M0	N1	T3	Stage III	Tongue	G2	Yes	Yes	Alive	45.1	Alive or deaths from other causes	33.7705	Yes
DQ-5631	52	male	white	M0	N2b	T3	Stage IVA	Tongue	G3	Yes	Yes	Dead	45.2667	Dead	17.9672	Yes
DQ-7588	66	male	white	M0	N1	T2	Stage III	Lip, buccal, gum and palate	G3	Yes	Yes	Dead	45.6	Dead	14	Yes
DQ-7592	57	male	american indian or alaska native	M0	N2b	T4a	Stage IVA	Tongue	G2	Yes	Yes	Alive	46.9667	Alive or deaths from other causes	37.4754	Yes
F7-8298	58	male	white	M0	N0	T1	Stage I	Pharynx+Larynx	G1	Yes	Yes	Alive	47.6667	Alive or deaths from other causes	32.623	Yes
F7-A50G	66	male	white	'--	'--	'--	'--	Tongue	G1	No_Unknown	Yes	Alive	48	Alive or deaths from other causes	20.1967	No
F7-A50I	72	male	white	'--	'--	'--	'--	Pharynx+Larynx	G2	Yes	Yes	Alive	48.1	Alive or deaths from other causes	3.01639	Yes
F7-A50J	67	female	white	'--	'--	'--	'--	Tongue	G2	Yes	Yes	Alive	48.6333	Alive or deaths from other causes	31.0492	Yes
F7-A61W	51	male	asian	MX	NX	TX	'--	Tongue	G2	Yes	Yes	Alive	48.8667	Alive or deaths from other causes	0.459016	Yes
F7-A620	47	male	white	MX	NX	TX	'--	Tongue	G1	Yes	Yes	Alive	48.8667	Alive or deaths from other causes	17.8033	Yes
F7-A622	75	male	white	MX	NX	TX	'--	Pharynx+Larynx	G1	Yes	No_Unknown	Dead	49.0667	Dead	11.7705	Yes
F7-A623	70	male	white	MX	NX	TX	'--	Pharynx+Larynx	G1	Yes	Yes	Alive	49.2667	Alive or deaths from other causes	20.1967	Yes
H7-7774	75	female	white	M0	N0	T3	Stage III	Lip, buccal, gum and palate	G2	Yes	Yes	Alive	49.4333	Alive or deaths from other causes	13.3443	Yes
H7-8501	54	male	white	M0	N2a	T4a	Stage IVA	Lip, buccal, gum and palate	GX	Yes	No_Unknown	Alive	50.1333	Alive or deaths from other causes	15.1148	No
H7-8502	50	male	white	M0	N2b	T4a	Stage IVA	Lip, buccal, gum and palate	G2	Yes	Yes	Alive	50.2	Alive or deaths from other causes	15.0164	Yes
H7-A6C5	65	male	white	M0	N1	T3	Stage III	Pharynx+Larynx	G2	Yes	Yes	Alive	50.7	NA		Yes
HD-7831	74	male	white	M0	N0	T3	Stage III	Tongue	G2	Yes	No_Unknown	Alive	52	Alive or deaths from other causes	21.8689	Yes
HD-8634	51	female	white	M0	NX	T1	Stage I	Tongue	G2	Yes	Yes	Dead	53.0333	Alive or deaths from other causes	12.623	No
HD-8635	61	female	white	M0	N1	T1	Stage III	Tongue	G2	Yes	Yes	Alive	53.1	Alive or deaths from other causes	22.7869	Yes
HD-A4C1	41	female	black or african american	M0	N2	T3	Stage IVA	Lip, buccal, gum and palate	G1	No_Unknown	No_Unknown	Alive	54.7	Alive or deaths from other causes	0.360656	Yes
HD-A633	74	male	white	M0	N0	T4	Stage IVA	Lip, buccal, gum and palate	G2	Yes	No_Unknown	Alive	54.7	Alive or deaths from other causes	13.8033	Yes
HD-A6HZ	79	female	white	M0	N0	T2	Stage II	Tongue	G2	No_Unknown	No_Unknown	Alive	55.4333	NA		Yes
HD-A6I0	56	male	white	M0	NX	T3	Stage III	Lip, buccal, gum and palate	G1	Yes	Yes	Alive	55.5	NA		Yes
IQ-7630	49	male	white	M0	N0	T3	Stage III	Pharynx+Larynx	G3	No_Unknown	No_Unknown	Alive	55.7	Alive or deaths from other causes	15.9016	Yes
IQ-A61E	55	female	white	MX	N0	T3	Stage III	Tongue	G2	Yes	Yes	Alive	56.6333	Alive or deaths from other causes	37.6066	Yes
IQ-A61G	57	male	white	MX	N2c	T4a	Stage IVA	Floor of mouth	G2	No_Unknown	Yes	Alive	57.2667	Alive or deaths from other causes	11.8033	Yes
IQ-A61H	76	male	white	MX	N0	T2	Stage II	Tongue	G2	No_Unknown	Yes	Alive	57.2667	Alive or deaths from other causes	37.3115	Yes
IQ-A61J	54	male	white	M0	N2b	T2	Stage IVA	Tongue	G1	No_Unknown	No_Unknown	Alive	57.4	Alive or deaths from other causes	33.4754	Yes
IQ-A61O	43	male	white	MX	N2b	T2	Stage IVA	Pharynx+Larynx	GX	No_Unknown	No_Unknown	Dead	57.9	Alive or deaths from other causes	13.8033	Yes
IQ-A6SG	61	female	white	M0	N0	T3	Stage III	Tongue	G2	No_Unknown	No_Unknown	Alive	58.2667	Alive or deaths from other causes	18.9836	Yes
IQ-A6SH	55	male	black or african american	M1	N1	T2	Stage IVC	Tongue	G1	No_Unknown	Yes	Alive	58.2667	Alive or deaths from other causes	15.4426	Yes
KU-A66T	53	female	white	M0	N0	T4	Stage IVA	Floor of mouth	G2	No_Unknown	No_Unknown	Alive	59.2333	Alive or deaths from other causes	18.0984	Yes
KU-A6H8	41	male	white	M0	N0	T1	Stage I	Tongue	G3	Yes	Yes	Dead	61.3333	Dead	10.7213	Yes
MT-A51W	52	female	white	M0	NX	T1	Stage I	Pharynx+Larynx	G2	Yes	Yes	Alive	61.3333	Alive or deaths from other causes	14.3279	Yes
MT-A51X	30	male	white	M0	N2b	T1	Stage IVA	Tongue	G1	No_Unknown	Yes	Alive	63.2333	Alive or deaths from other causes	7.93443	Yes
MT-A67D	55	male	white	M0	N0	T2	Stage II	Floor of mouth	G2	Yes	Yes	Alive	63.3	Alive or deaths from other causes	1.83607	Yes
MT-A67F	60	female	white	MX	N0	T4	Stage IVA	Lip, buccal, gum and palate	G2	Yes	No_Unknown	Alive	65.7	Alive or deaths from other causes	12.5902	Yes
MT-A7BN	74	male	white	M0	N2b	T2	Stage IVA	Floor of mouth	G3	Yes	No_Unknown	Alive	65.7333	Alive or deaths from other causes	15.377	No
MZ-A7D7	51	male	white	M0	N2b	T3	Stage IVA	Tongue		Yes	Yes	Alive	66.7333	Alive or deaths from other causes	17.9344	Yes
P3-A5Q6	49	male	white	M0	N0	T3	Stage III	Pharynx+Larynx	G3	Yes	Yes	Dead	67.2	Dead	15.7377	Yes
P3-A5QA	41	male	not reported	M0	N0	T2	Stage II	Tongue	G3	Yes	No_Unknown	Alive	67.2	Alive or deaths from other causes	71.541	Yes
P3-A6SX	67	male	white	M0	N0	T4	Stage IVA	Pharynx+Larynx	G2	Yes	Yes	Dead	71.1	Alive or deaths from other causes	46.8852	Yes
P3-A6T0	47	female	white	M0	N2b	T4	Stage IVA	Floor of mouth	G2	Yes	Yes	Alive	71.4333	Alive or deaths from other causes	18.9508	Yes
P3-A6T3	49	male	white	M0	N1	T4	Stage IVA	Lip, buccal, gum and palate	G2	Yes	No_Unknown	Dead	72.2	Dead	18.918	Yes
P3-A6T4	54	male	white	M0	N1	T4	Stage IVA	Floor of mouth	G2	Yes	Yes	Dead	72.2	Dead	2.03279	Yes
P3-A6T5	79	female	white	M0	N0	T4	Stage IVA	Lip, buccal, gum and palate	G2	Yes	Yes	Dead	72.3	Dead	28.918	Yes
P3-A6T7	55	male	white	M0	N1	T3	Stage III	Floor of mouth	G2	Yes	Yes	Dead	74.6333	NA		Yes
P3-A6T8	54	male	white	M0	N0	T4a	Stage IVA	Floor of mouth	G3	Yes	Yes	Alive	75.5	Alive or deaths from other causes	13.1148	Yes
QK-A64Z	79	female	white	M0	N0	T2	Stage II	Lip, buccal, gum and palate	G1	Yes	No_Unknown	Dead	76.6	Dead	21.0164	Yes
QK-A652	60	male	white	M0	N0	T2	Stage II	Tongue	G2	Yes	No_Unknown	Alive	77.3	Alive or deaths from other causes	21.1475	Yes
QK-A6IG	69	male	white	M0	N0	T2	Stage II	Lip, buccal, gum and palate	G2	Yes	Yes	Dead	77.5667	Dead	7.27869	Yes
QK-A6IH	65	female	white	M0	N1	T4a	Stage IVA	Lip, buccal, gum and palate	G2	Yes	No_Unknown	Alive	77.5667	Alive or deaths from other causes	21.4098	Yes
QK-A6IJ	71	male	white	M0	N0	T2	Stage II	Floor of mouth	G3	Yes	Yes	Alive	78.2333	Alive or deaths from other causes	12.6885	Yes
QK-A6VB	66	male	white	M0	N0	T4a	Stage IVA	Floor of mouth	G2	No_Unknown	No_Unknown	Alive	81.2333	Alive or deaths from other causes	21.0164	Yes
QK-A6VC	62	female	black or african american	M0	N2c	T4a	Stage IVA	Pharynx+Larynx	G2	No_Unknown	No_Unknown	Alive	81.2333	Alive or deaths from other causes	19.6721	Yes
QK-A8Z7	59	male	black or african american	M0	N2c	T4a	Stage IVA	Floor of mouth		Yes	Yes	Alive	85.4	Alive or deaths from other causes	12.8525	Yes
QK-A8Z8	60	female	black or african american	M1	N1	T3	Stage IVC	Pharynx+Larynx	G2	Yes	Yes	Dead	85.6667	Dead	5.60656	Yes
QK-A8Z9	56	male	black or african american	M0	N2b	T4a	Stage IVA	Floor of mouth	G2	Yes	Yes	Dead	85.6667	Dead	14.7213	Yes
QK-A8ZA	60	male	black or african american	MX	N2b	T2	Stage IVA	Pharynx+Larynx	G2	Yes	Yes	Dead	88.0333	Alive or deaths from other causes	12.1639	Yes
QK-A8ZB	68	male	black or african american	M0	N0	T4a	Stage IVA	Pharynx+Larynx	G2	Yes	No_Unknown	Alive	88.0333	Alive or deaths from other causes	17.7705	Yes
QK-AA3J	69	male	black or african american	M0	N0	T1	Stage I	Pharynx+Larynx	G3	No_Unknown	No_Unknown	Alive	90.1	Alive or deaths from other causes	15.2787	Yes
QK-AA3K	60	male	black or african american	MX	N2b	T3	Stage IVA	Tongue	G2	Yes	No_Unknown	Alive	90.5667	Alive or deaths from other causes	8.29508	Yes
RS-A6TO	82	female	white	M0	N2c	T4	Stage IVA	Lip, buccal, gum and palate	G2	No_Unknown	No_Unknown	Dead	90.9	Dead	12.6885	Yes
T2-A6WX	73	female	white	M0	N0	T3	Stage III	Floor of mouth	G1	Yes	No_Unknown	Dead	91.3667	Dead	6.85246	Yes
T2-A6WZ	53	male	white	M0	N2b	T3	Stage IVA	Tongue	G2	Yes	Yes	Dead	91.3667	Dead	15.8689	Yes
T2-A6X2	82	male	white	M0	N0	T3	Stage III	Lip, buccal, gum and palate	G1	Yes	Yes	Alive	92.8	Alive or deaths from other causes	32.3607	Yes
T3-A92M	52	male	black or african american	M0	N2c	T4a	Stage IVA	Pharynx+Larynx	G2	No_Unknown	Yes	Alive	96.2	Alive or deaths from other causes	13.6721	Yes
T3-A92N	79	male	black or african american	M1	N1	T1	Stage IVC	Floor of mouth	G3	No_Unknown	Yes	Dead	96.2	Dead	3.11475	Yes
TN-A7HJ	51	male	white	M0	NX	T3	Stage III	Pharynx+Larynx	G2	No_Unknown	No_Unknown	Alive	96.6667	Alive or deaths from other causes	13.2131	Yes
UF-A718	62	male	white	M0	N0	T4a	Stage IVA	Pharynx+Larynx	G2	No_Unknown	Yes	Alive	101.967	Alive or deaths from other causes	64.623	Yes
UF-A719	54	male	not reported	M0	N0	T3	Stage III	Floor of mouth	G1	Yes	No_Unknown	Alive	107.367	Alive or deaths from other causes	54.5246	Yes
UF-A71A	67	male	white	M0	N2a	T3	Stage IVA	Floor of mouth	G1	No_Unknown	No_Unknown	Dead	109	Dead	2.81967	Yes
UF-A71B	50	male	white	M0	N1	T4a	Stage IVA	Lip, buccal, gum and palate	G2	Yes	Yes	Alive	110.467	Alive or deaths from other causes	49.377	Yes
UF-A71D	54	female	white	M0	N1	T4a	Stage IVA	Pharynx+Larynx	G2	Yes	Yes	Alive	110.467	Alive or deaths from other causes	47.9016	Yes
UF-A71E	63	male	white	M0	N0	T4	Stage IVA	Floor of mouth	G3	Yes	No_Unknown	Dead	112.7	Alive or deaths from other causes	49.3115	Yes
UF-A7J9	75	male	white	M0	N0	T4a	Stage IVA	Pharynx+Larynx	G2	Yes	Yes	Alive	112.7	Alive or deaths from other causes	44.5246	Yes
UF-A7JA	66	female	white	M0	N1	T4a	Stage IVA	Lip, buccal, gum and palate	G2	Yes	No_Unknown	Alive	131	Alive or deaths from other causes	74.2623	Yes
UF-A7JC	42	male	white	M0	N1	T3	Stage III	Floor of mouth	G1	No_Unknown	Yes	Dead	131	Dead	17.9016	No
UF-A7JD	71	male	not reported	M0	N0	T4a	Stage IVA	Lip, buccal, gum and palate	G3	Yes	Yes	Dead	132.7	Alive or deaths from other causes	24.2295	Yes
UF-A7JF	80	male	white	M0	N2b	T4a	Stage IVA	Pharynx+Larynx	G2	Yes	Yes	Alive	132.7	Alive or deaths from other causes	55.2787	Yes
UF-A7JH	59	male	black or african american	M0	N0	T4a	Stage IVA	Pharynx+Larynx	G1	Yes	Yes	Alive	141.367	Alive or deaths from other causes	29.377	Yes
UF-A7JK	59	male	not reported	M0	N0	T4a	Stage IVA	Pharynx+Larynx	G2	Yes	No_Unknown	Dead	142.733	Dead	13.9016	Yes
UF-A7JO	79	female	white	M0	N0	T4a	Stage IVA	Floor of mouth	G2	No_Unknown	No_Unknown	Dead	156	Dead	20.6885	No
UF-A7JS	59	male	white	M0	N2b	T3	Stage IVA	Tongue	G2	Yes	Yes	Dead	156	Dead	22.2951	Yes
UF-A7JT	72	female	white	M0	N0	T4a	Stage IVA	Floor of mouth	G3	No_Unknown	No_Unknown	Dead	158.667	Dead	32.5574	Yes
WA-A7GZ	58	male	white	M0	N0	T2	Stage II	Floor of mouth	G2	No_Unknown	Yes	Dead	175.067	Alive or deaths from other causes	20.4918	Yes
WA-A7H4	69	male	white	M0	N0	T2	Stage II	Tongue	G3	No_Unknown	Yes	Alive	213.9	Alive or deaths from other causes	14.5246	Yes

## Sheet: Supplementary Table 3
Supplementary Table 3. 102 patholomics features in OLK datasets.
Sample	dataset	prob-0.03	prob-0.04	prob-0.05	prob-0.06	prob-0.07	prob-0.08	prob-0.09	prob-0.1	prob-0.11	prob-0.12	prob-0.13	prob-0.14	prob-0.15	prob-0.16	prob-0.17	prob-0.18	prob-0.19	prob-0.2	prob-0.21	prob-0.22	prob-0.23	prob-0.24	prob-0.25	prob-0.26	prob-0.27	prob-0.28	prob-0.29	prob-0.3	prob-0.31	prob-0.32	prob-0.33	prob-0.34	prob-0.35	prob-0.36	prob-0.37	prob-0.38	prob-0.39	prob-0.4	prob-0.41	prob-0.42	prob-0.43	prob-0.44	prob-0.45	prob-0.46	prob-0.47	prob-0.48	prob-0.49	prob-0.52
P1	training	0	0	0.00956938	0.0239234	0.0478469	0.0574163	0.0478469	0.0669856	0.0717703	0.124402	0.0574163	0.0813397	0.0574163	0.114833	0.0526316	0.0478469	0.0382775	0.0191388	0.0287081	0.0191388	0.00478469	0.00956938	0.00956938	0	0.00478469	0	0.00478469	0	0	0	0	0	0	0	0	0	0	0	0	0	0	0	0	0	0	0	0	0
P2	training	0	0.019802	0.029703	0.0495049	0.0792079	0.138614	0.0792079	0.0693069	0.0990099	0.0495049	0.019802	0.0792079	0.0693069	0.019802	0.00990099	0.0495049	0.029703	0.029703	0.00990099	0.019802	0.00990099	0	0.00990099	0.00990099	0	0	0.019802	0	0	0	0	0	0	0	0	0	0	0	0	0	0	0	0	0	0	0	0	0
P3	training	0.00077101	0.0215883	0.111025	0.138782	0.127217	0.0855821	0.0516577	0.0562837	0.0454896	0.0663069	0.0485736	0.0493446	0.0478026	0.0323824	0.0339244	0.0292984	0.0161912	0.00848111	0.00925212	0.00462606	0.00308404	0.00848111	0.00154202	0	0	0.00077101	0.00154202	0	0	0	0	0	0	0	0	0	0	0	0	0	0	0	0	0	0	0	0	0
P4	training	0	0.0148515	0.0990099	0.113861	0.0940594	0.0693069	0.0594059	0.0544554	0.0693069	0.0891089	0.0495049	0.0742574	0.0544554	0.0346535	0.029703	0.019802	0.019802	0.019802	0.0247525	0.00990099	0	0	0	0	0	0	0	0	0	0	0	0	0	0	0	0	0	0	0	0	0	0	0	0	0	0	0	0
P5	training	0	0	0.010101	0.010101	0.0707071	0.0606061	0.0606061	0.0606061	0.0909091	0.0909091	0.020202	0.030303	0.0707071	0.0606061	0.0606061	0.0505051	0.0707071	0.0808081	0.020202	0.020202	0.020202	0.020202	0.010101	0.010101	0	0	0	0	0	0	0	0	0	0	0	0	0	0	0	0	0	0	0	0	0	0	0	0
P6	training	0	0.00763359	0.0648855	0.133588	0.0839695	0.118321	0.0839695	0.0515267	0.0477099	0.0572519	0.0477099	0.0496183	0.0496183	0.0362595	0.0419847	0.028626	0.0496183	0.0171756	0.00954198	0.00572519	0	0.00954198	0	0.0019084	0.0019084	0	0.0019084	0	0	0	0	0	0	0	0	0	0	0	0	0	0	0	0	0	0	0	0	0
P7	training	0	0.0141343	0.0636042	0.127208	0.0989399	0.0848057	0.0812721	0.0671378	0.0600707	0.0742049	0.0600707	0.0565371	0.0282686	0.0176678	0.0282686	0.0388693	0.0176678	0.0106007	0.024735	0.0141343	0.00353357	0.0141343	0	0.00706714	0	0	0	0	0	0.00353357	0	0	0	0.00353357	0	0	0	0	0	0	0	0	0	0	0	0	0	0
P8	training	0	0.00414938	0.0456432	0.0414938	0.0622407	0.103734	0.0746888	0.0788382	0.06639	0.0580913	0.0497925	0.0580913	0.0580913	0.0497925	0.0705394	0.0414938	0.0414938	0.0414938	0.00829875	0.0124481	0.00414938	0.00829875	0.0124481	0.00414938	0	0	0	0	0	0	0.00414938	0	0	0	0	0	0	0	0	0	0	0	0	0	0	0	0	0
P9	training	0	0.0123762	0.0470297	0.163366	0.121287	0.126238	0.113861	0.0618812	0.0668317	0.0321782	0.0495049	0.039604	0.029703	0.019802	0.029703	0.0173267	0.0272277	0.00742574	0.0173267	0.00247525	0.0049505	0.0049505	0	0.00247525	0	0.00247525	0	0	0	0	0	0	0	0	0	0	0	0	0	0	0	0	0	0	0	0	0	0
P10	training	0	0.0224359	0.0705128	0.121795	0.0929487	0.0961538	0.0737179	0.0673077	0.0512821	0.0897436	0.0512821	0.0512821	0.0576923	0.0416667	0.0288462	0.0384615	0.00961539	0.0128205	0.0128205	0.00641026	0.00320513	0	0	0	0	0	0	0	0	0	0	0	0	0	0	0	0	0	0	0	0	0	0	0	0	0	0	0
P11	training	0	0.00638978	0.00958466	0.0383387	0.0319489	0.028754	0.0319489	0.0223642	0.0319489	0.0479233	0.0830671	0.0990415	0.102236	0.0830671	0.0734824	0.0734824	0.0447284	0.0670927	0.0255591	0.0255591	0.0223642	0.00958466	0.0191693	0.00958466	0.00319489	0.00638978	0.00319489	0	0	0	0	0	0	0	0	0	0	0	0	0	0	0	0	0	0	0	0	0
P12	training	0	0.05	0.025	0.15	0.0875	0.1375	0.125	0.05	0.05	0.0375	0.0375	0.075	0.0625	0.025	0.025	0.025	0.0125	0	0	0	0.0125	0.0125	0	0	0	0	0	0	0	0	0	0	0	0	0	0	0	0	0	0	0	0	0	0	0	0	0	0
P13	training	0	0	0.017199	0.022113	0.044226	0.041769	0.0515971	0.0589681	0.046683	0.0687961	0.0687961	0.0933661	0.0958231	0.0540541	0.036855	0.0638821	0.034398	0.0515971	0.02457	0.02457	0.017199	0.00982801	0.017199	0.012285	0.00982801	0.00737101	0.004914	0.004914	0	0	0.002457	0	0.00737101	0.002457	0	0.004914	0	0	0	0	0	0	0	0	0	0	0	0
P14	training	0.0049505	0.019802	0.019802	0.0792079	0.0940594	0.0990099	0.029703	0.0693069	0.0693069	0.0990099	0.0990099	0.0841584	0.0594059	0.0445545	0.029703	0.029703	0.019802	0.0247525	0	0.0148515	0.0049505	0	0.0049505	0	0	0	0	0	0	0	0	0	0	0	0	0	0	0	0	0	0	0	0	0	0	0	0	0
P15	training	0	0.00388098	0.0103493	0.0323415	0.0349288	0.0401035	0.0349288	0.0569211	0.0439845	0.0491591	0.0426908	0.068564	0.0556274	0.0595084	0.0582147	0.0659767	0.0465718	0.0439845	0.0413972	0.0349288	0.0271669	0.0336352	0.00776197	0.0181113	0.0142303	0.0206986	0.00776197	0.0142303	0.0064683	0.00517464	0.0064683	0.00258732	0.00129366	0.00258732	0.00388098	0.00129366	0.00129366	0	0.00129366	0	0	0	0	0	0	0	0	0
P16	training	0	0	0.0172414	0.0517241	0.0545977	0.0890805	0.0632184	0.0747126	0.066092	0.0890805	0.0833333	0.0689655	0.066092	0.066092	0.0545977	0.0431034	0.0201149	0.0201149	0.0114943	0.0172414	0.00862069	0.0114943	0.00287356	0.00862069	0.00574713	0	0	0.00574713	0	0	0	0	0	0	0	0	0	0	0	0	0	0	0	0	0	0	0	0
P17	training	0	0	0.00906344	0.0453172	0.0664653	0.0453172	0.0543807	0.081571	0.0483384	0.0755287	0.0543807	0.0543807	0.0513595	0.0453172	0.0543807	0.0422961	0.0453172	0.0241692	0.0181269	0.0362538	0.0151057	0.0241692	0.0060423	0.0181269	0.0120846	0.00906344	0.0181269	0.0181269	0.00906344	0.00302115	0	0.0060423	0.0060423	0	0	0	0.00302115	0	0	0	0	0	0	0	0	0	0	0
P18	training	0	0	0	0.0322581	0.0752688	0.0322581	0.0430108	0.0537634	0.0430108	0.0752688	0.11828	0.0430108	0.0860215	0.0645161	0.0430108	0.0860215	0.0322581	0.0322581	0.0645161	0.0215054	0.0215054	0.0107527	0	0	0	0	0	0	0.0215054	0	0	0	0	0	0	0	0	0	0	0	0	0	0	0	0	0	0	0
P19	training	0	0.00967742	0.0258065	0.0451613	0.0612903	0.0548387	0.0677419	0.0870968	0.0741935	0.0516129	0.0677419	0.0709677	0.0967742	0.0612903	0.083871	0.0483871	0.0290323	0.0258065	0.0225806	0	0.00322581	0.00322581	0.00322581	0.00322581	0	0.00322581	0	0	0	0	0	0	0	0	0	0	0	0	0	0	0	0	0	0	0	0	0	0
P20	training	0	0	0.0141844	0.0425532	0.0319149	0.0567376	0.0460993	0.0673759	0.0638298	0.0815603	0.0744681	0.0744681	0.0780142	0.0815603	0.0673759	0.0496454	0.0638298	0.0390071	0.0106383	0.0106383	0.0212766	0.0035461	0.0035461	0	0.0070922	0	0	0.0070922	0.0035461	0	0	0	0	0	0	0	0	0	0	0	0	0	0	0	0	0	0	0
P21	training	0	0.00420168	0.00840336	0.0483193	0.0483193	0.0756303	0.0903361	0.0735294	0.0588235	0.0966387	0.0819328	0.0651261	0.0672269	0.0588235	0.0504202	0.0420168	0.0315126	0.0147059	0.0210084	0.00630252	0.012605	0.00840336	0.00630252	0.0147059	0.00420168	0	0.00210084	0	0	0	0	0.00210084	0.00210084	0.00210084	0	0.00210084	0	0	0	0	0	0	0	0	0	0	0	0
P22	training	0	0.0161893	0.0597758	0.0846824	0.0996264	0.0946451	0.0846824	0.0635118	0.0485679	0.0697385	0.0410959	0.0672478	0.0560399	0.0423412	0.0435866	0.0224159	0.0261519	0.0174346	0.0136986	0.00249066	0.00747198	0.00871731	0.00622665	0.00747198	0.00124533	0.00249066	0.00124533	0.00249066	0.00498132	0.00124533	0	0.00124533	0	0	0	0.00124533	0	0	0	0	0	0	0	0	0	0	0	0
P23	training	0	0.0271003	0.0867209	0.113821	0.0704607	0.0704607	0.116531	0.0840108	0.0785908	0.0731707	0.0406504	0.0514905	0.0352304	0.0243902	0.0271003	0.0271003	0.0271003	0.00813008	0.0135501	0.0135501	0.00271003	0.00271003	0	0.00271003	0.00271003	0	0	0	0	0	0	0	0	0	0	0	0	0	0	0	0	0	0	0	0	0	0	0
P24	training	0	0.00205339	0.0410678	0.0616016	0.0677618	0.073922	0.0924025	0.0698152	0.0903491	0.0944559	0.0533881	0.0718686	0.0574949	0.0513347	0.036961	0.0349076	0.0143737	0.0225873	0.0184805	0.00821355	0.00205339	0.00410678	0.00410678	0.00410678	0.0102669	0.00205339	0.00410678	0	0.00205339	0	0.00205339	0	0	0	0	0	0	0	0.00205339	0	0	0	0	0	0	0	0	0
P25	training	0	0	0.01	0.0475	0.0575	0.0375	0.0475	0.065	0.035	0.0625	0.0675	0.0775	0.07	0.0675	0.06	0.06	0.065	0.0275	0.0375	0.04	0.0275	0.0125	0.01	0.005	0.0025	0	0.0025	0.0025	0	0	0	0	0	0.0025	0	0	0	0	0	0	0	0	0	0	0	0	0	0
P26	training	0	0.0184502	0.0627306	0.0811808	0.0627306	0.0516605	0.0738007	0.099631	0.0516605	0.0627306	0.0332103	0.0590406	0.0664207	0.0590406	0.0738007	0.0295203	0.0442804	0.0184502	0.0147601	0.0147601	0.0110701	0.00369004	0	0	0	0.00738007	0	0	0	0	0	0	0	0	0	0	0	0	0	0	0	0	0	0	0	0	0	0
P27	training	0	0.00361011	0.0216607	0.0397112	0.0397112	0.0288809	0.0469314	0.0613718	0.0397112	0.0649819	0.0758123	0.0541516	0.0794224	0.0866426	0.0902527	0.0577617	0.0505415	0.0505415	0.0397112	0.0180505	0.0108303	0.00722022	0.0108303	0.00361011	0.0108303	0	0	0.00361011	0	0.00361011	0	0	0	0	0	0	0	0	0	0	0	0	0	0	0	0	0	0
P28	training	0	0.00700935	0.0420561	0.0584112	0.0911215	0.0607477	0.0607477	0.067757	0.0700935	0.0654206	0.0747664	0.0747664	0.0584112	0.067757	0.0373832	0.0490654	0.0397196	0.0186916	0.0233645	0.0116822	0.00934579	0.0046729	0.0046729	0	0	0	0	0.00233645	0	0	0	0	0	0	0	0	0	0	0	0	0	0	0	0	0	0	0	0
P29	training	0	0	0.0575221	0.0707965	0.128319	0.0884956	0.0884956	0.0663717	0.0575221	0.0619469	0.0707965	0.0442478	0.0575221	0.0442478	0.0442478	0.0442478	0.0353982	0.00442478	0.0221239	0.00884956	0	0	0.00442478	0	0	0	0	0	0	0	0	0	0	0	0	0	0	0	0	0	0	0	0	0	0	0	0	0
P30	training	0	0.00483871	0.0451613	0.0806452	0.0596774	0.0790323	0.0725806	0.066129	0.0677419	0.0612903	0.0596774	0.0467742	0.0483871	0.0532258	0.0322581	0.0370968	0.0483871	0.0225806	0.0241935	0.0306452	0.0274194	0.00806452	0.00483871	0.00483871	0.00322581	0.00483871	0.00322581	0.0016129	0.0016129	0	0	0	0	0	0	0	0	0	0	0	0	0	0	0	0	0	0	0
P31	training	0	0	0.0218579	0.0273224	0.0765027	0.0546448	0.0437158	0.0546448	0.0819672	0.0546448	0.136612	0.0819672	0.0928962	0.0437158	0.0546448	0.0437158	0.0491803	0.0327869	0	0.010929	0.00546448	0.00546448	0.00546448	0.00546448	0.00546448	0.00546448	0	0	0	0	0.00546448	0	0	0	0	0	0	0	0	0	0	0	0	0	0	0	0	0
P32	training	0	0	0.0167364	0.0334728	0.0292887	0.041841	0.0209205	0.0543933	0.0167364	0.0753138	0.0669456	0.0878661	0.100418	0.0711297	0.0627615	0.0460251	0.0334728	0.041841	0.0502092	0.0167364	0.0167364	0.0334728	0.0041841	0.0083682	0.0083682	0.0125523	0.0167364	0.0041841	0.0125523	0.0125523	0.0041841	0	0	0	0	0	0	0	0	0	0	0	0	0	0	0	0	0
P33	training	0	0.00642398	0.0513919	0.0899358	0.0920771	0.119914	0.100642	0.0856531	0.0513919	0.0792291	0.0492505	0.0620985	0.0556745	0.0385439	0.0342612	0.0171306	0.0299786	0.012848	0.00856531	0.00214133	0.00642398	0	0.00214133	0.00214133	0	0	0	0	0.00214133	0	0	0	0	0	0	0	0	0	0	0	0	0	0	0	0	0	0	0
P34	training	0	0.0041841	0.0585774	0.119247	0.110879	0.104603	0.110879	0.0732218	0.0564854	0.0564854	0.0523013	0.0439331	0.0439331	0.0334728	0.0355649	0.0334728	0.0251046	0.0104603	0.0041841	0.00627615	0.00209205	0.0041841	0.0041841	0.0041841	0.00209205	0	0	0	0	0	0	0	0	0	0	0	0	0	0	0	0	0	0	0	0	0	0	0
P35	training	0	0.00625	0.015625	0.065625	0.059375	0.084375	0.065625	0.0625	0.096875	0.10625	0.059375	0.065625	0.059375	0.040625	0.034375	0.046875	0.0375	0.0125	0.0125	0.0125	0.00625	0.00625	0.00625	0.0125	0.003125	0.003125	0.00625	0.00625	0	0	0.00625	0	0	0	0	0	0	0	0	0	0	0	0	0	0	0	0	0
P36	training	0	0.0034662	0.0277296	0.0554593	0.0658579	0.0953206	0.0814558	0.0693241	0.0641248	0.0762565	0.0554593	0.0606586	0.0641248	0.0433276	0.0519931	0.0519931	0.0381283	0.0311958	0.0138648	0.00519931	0.0121317	0.0103986	0.00519931	0.0103986	0.0017331	0.0017331	0	0	0	0.0017331	0.0017331	0	0	0	0	0	0	0	0	0	0	0	0	0	0	0	0	0
P37	training	0	0.0037594	0.056391	0.0827068	0.0526316	0.093985	0.0714286	0.0639098	0.075188	0.0902256	0.0714286	0.0714286	0.0639098	0.037594	0.0300752	0.037594	0.0263158	0.0112782	0.0150376	0.0225564	0	0.0075188	0	0.0037594	0.0037594	0	0.0037594	0.0037594	0	0	0	0	0	0	0	0	0	0	0	0	0	0	0	0	0	0	0	0
P38	training	0	0.00943396	0.0330189	0.103774	0.122642	0.0943396	0.0613208	0.0707547	0.0518868	0.0707547	0.0660377	0.0566038	0.0518868	0.0330189	0.0330189	0.0424528	0.0424528	0.00471698	0.0235849	0.0141509	0	0	0	0.00471698	0.00471698	0.00471698	0	0	0	0	0	0	0	0	0	0	0	0	0	0	0	0	0	0	0	0	0	0
P39	training	0	0	0.0119048	0.031746	0.0238095	0.0357143	0.0357143	0.0277778	0.047619	0.031746	0.0396825	0.0674603	0.0833333	0.0515873	0.047619	0.0595238	0.0555556	0.0396825	0.0238095	0.047619	0.0357143	0.031746	0.0119048	0.0238095	0.0119048	0.0198413	0.0119048	0.015873	0.0119048	0.0198413	0.00396825	0.00793651	0.00793651	0.00793651	0	0	0.0119048	0	0	0	0	0	0	0	0	0	0.00396825	0
P40	training	0	0.0118343	0.0532544	0.127219	0.0946746	0.0650888	0.0710059	0.0739645	0.0443787	0.0710059	0.0384615	0.0532544	0.0443787	0.0591716	0.035503	0.0414201	0.035503	0.0207101	0.0118343	0.0118343	0.0118343	0.00887574	0.00887574	0.00295858	0.00295858	0	0	0	0	0	0	0	0	0	0	0	0	0	0	0	0	0	0	0	0	0	0	0
P41	training	0	0	0.0339806	0.0533981	0.0533981	0.0339806	0.0533981	0.0825243	0.0631068	0.135922	0.0533981	0.0728155	0.092233	0.101942	0.0436893	0.0339806	0.0145631	0.0339806	0.0145631	0.00485437	0.00485437	0.00970874	0	0	0	0	0	0.00485437	0.00485437	0	0	0	0	0	0	0	0	0	0	0	0	0	0	0	0	0	0	0
P42	training	0	0	0.0157729	0.0283912	0.022082	0.022082	0.0504732	0.0378549	0.0283912	0.0504732	0.0347003	0.0567823	0.0567823	0.0883281	0.0851735	0.0820189	0.0883281	0.0504732	0.0473186	0.0630915	0.022082	0.0157729	0.0157729	0.0252366	0.00315457	0	0.00315457	0	0	0.00315457	0	0	0	0	0.00315457	0	0	0	0	0	0	0	0	0	0	0	0	0
P43	training	0	0.00140845	0.00774648	0.0260563	0.0309859	0.0323944	0.0443662	0.043662	0.0521127	0.071831	0.0661972	0.0739437	0.0612676	0.071831	0.0640845	0.0570423	0.0577465	0.0359155	0.0366197	0.0387324	0.0316901	0.0147887	0.0169014	0.0147887	0.0056338	0.0126761	0.00633803	0.00704225	0.00492958	0.00422535	0.0028169	0.00211268	0.000704225	0	0.000704225	0.000704225	0	0	0	0	0	0	0	0	0	0	0	0
P44	training	0	0	0.0212014	0.04947	0.0600707	0.0565371	0.0459364	0.04947	0.0706714	0.0671378	0.0353357	0.0353357	0.0706714	0.0742049	0.0777385	0.0353357	0.0459364	0.0424028	0.0318021	0.024735	0.0212014	0.0141343	0.0106007	0.0141343	0.00706714	0.0106007	0.00353357	0.00706714	0.0141343	0.00353357	0	0	0	0	0	0	0	0	0	0	0	0	0	0	0	0	0	0
P45	training	0	0	0.00452489	0.0769231	0.0542986	0.104072	0.0316742	0.0361991	0.0497738	0.0633484	0.0452489	0.104072	0.0678733	0.0588235	0.0678733	0.0769231	0.040724	0.0316742	0.0180995	0.0226244	0.00904977	0.0135747	0.00904977	0.00452489	0	0.00452489	0	0.00452489	0	0	0	0	0	0	0	0	0	0	0	0	0	0	0	0	0	0	0	0
P46	training	0	0.0125	0.0416667	0.0916667	0.0833333	0.0541667	0.0625	0.0708333	0.0583333	0.0666667	0.075	0.0708333	0.0916667	0.05	0.0333333	0.05	0.0333333	0.0208333	0.00833333	0.0125	0	0.00833333	0.00416667	0	0	0	0	0	0	0	0	0	0	0	0	0	0	0	0	0	0	0	0	0	0	0	0	0
P47	training	0	0	0.0351562	0.0566406	0.0820312	0.0527344	0.0566406	0.0527344	0.0527344	0.0585938	0.0664062	0.0605469	0.0546875	0.0683594	0.0449219	0.0546875	0.0527344	0.0371094	0.0273438	0.0234375	0.0175781	0.0214844	0.00390625	0.00585938	0.00195312	0.00390625	0.00195312	0.00390625	0	0.00195312	0	0	0	0	0	0	0	0	0	0	0	0	0	0	0	0	0	0
P48	training	0	0.00813008	0.0325203	0.0853659	0.0813008	0.0934959	0.0569106	0.0731707	0.0487805	0.0487805	0.0528455	0.0813008	0.097561	0.0609756	0.0528455	0.0284553	0.0406504	0.0203252	0.0121951	0.0121951	0	0.00813008	0	0.00406504	0	0	0	0	0	0	0	0	0	0	0	0	0	0	0	0	0	0	0	0	0	0	0	0
P49	training	0	0.00980392	0.0522876	0.0522876	0.0555556	0.0653595	0.114379	0.107843	0.0686275	0.0882353	0.0784314	0.0882353	0.0751634	0.0359477	0.0490196	0.0228758	0.00980392	0.00653595	0.00980392	0.00326797	0.00653595	0	0	0	0	0	0	0	0	0	0	0	0	0	0	0	0	0	0	0	0	0	0	0	0	0	0	0
P50	training	0	0	0.0281385	0.0584416	0.106061	0.103896	0.0865801	0.0887446	0.0562771	0.0800866	0.0584416	0.0649351	0.0519481	0.0497836	0.0497836	0.034632	0.030303	0.0194805	0.0021645	0.004329	0.00649351	0.00649351	0.00649351	0.0021645	0.004329	0	0	0	0	0	0	0	0	0	0	0	0	0	0	0	0	0	0	0	0	0	0	0
P51	training	0	0.0357143	0.0654762	0.0892857	0.0535714	0.0654762	0.0833333	0.0416667	0.0654762	0.0833333	0.0535714	0.047619	0.0535714	0.077381	0.0357143	0.0535714	0.0416667	0.0119048	0.0119048	0.0119048	0	0	0.0119048	0	0	0.00595238	0	0	0	0	0	0	0	0	0	0	0	0	0	0	0	0	0	0	0	0	0	0
P52	training	0	0	0.0483092	0.101449	0.0338164	0.0821256	0.0628019	0.0869565	0.0628019	0.0676328	0.0917874	0.057971	0.0628019	0.0676328	0.0531401	0.0483092	0.0144928	0.0241546	0.0144928	0	0.00483092	0.00966184	0	0.00483092	0	0	0	0	0	0	0	0	0	0	0	0	0	0	0	0	0	0	0	0	0	0	0	0
P53	training	0	0.0121581	0.0531915	0.100304	0.112462	0.0987842	0.0805471	0.0759878	0.0410334	0.0790274	0.06231	0.0547112	0.0547112	0.0349544	0.0288754	0.0319149	0.0243161	0.0151976	0.0136778	0.00607903	0.00303951	0.00759878	0.00607903	0	0	0.00151976	0	0	0.00151976	0	0	0	0	0	0	0	0	0	0	0	0	0	0	0	0	0	0	0
P54	training	0	0.0107527	0.016129	0.0483871	0.0322581	0.0806452	0.0268817	0.016129	0.0537634	0.0376344	0.0698925	0.0591398	0.0752688	0.0537634	0.0860215	0.0268817	0.0913978	0.0215054	0.0322581	0.0537634	0.016129	0.0107527	0.0215054	0.0215054	0.0107527	0	0.00537634	0.0107527	0	0.00537634	0	0	0	0	0	0	0	0.00537634	0	0	0	0	0	0	0	0	0	0
P55	training	0	0	0.0163934	0.0614754	0.057377	0.0737705	0.045082	0.0614754	0.0491803	0.110656	0.0860656	0.0778689	0.0860656	0.0409836	0.0778689	0.0409836	0.0368852	0.0163934	0.0163934	0.00819672	0.0163934	0.00819672	0.00409836	0.00409836	0	0	0.00409836	0	0	0	0	0	0	0	0	0	0	0	0	0	0	0	0	0	0	0	0	0
P56	training	0	0.0176991	0.0831858	0.153982	0.099115	0.118584	0.0761062	0.0495575	0.0584071	0.0477876	0.0353982	0.0371681	0.0389381	0.040708	0.0283186	0.0300885	0.0265487	0.0123894	0.0123894	0.0123894	0.00530974	0.00353982	0.00176991	0.00707965	0.00176991	0	0	0	0	0	0	0	0	0	0	0	0	0	0.00176991	0	0	0	0	0	0	0	0	0
P57	training	0	0	0.00772201	0.0656371	0.0656371	0.030888	0.03861	0.0656371	0.0540541	0.0888031	0.0656371	0.0656371	0.0772201	0.0965251	0.0772201	0.030888	0.046332	0.019305	0.027027	0.034749	0	0.011583	0.011583	0.011583	0.003861	0	0.003861	0	0	0	0	0	0	0	0	0	0	0	0	0	0	0	0	0	0	0	0	0
P58	training	0	0.0223752	0.141136	0.153184	0.0998279	0.0791738	0.0567986	0.0481928	0.0413081	0.0533563	0.0550775	0.0464716	0.0550775	0.0292599	0.020654	0.0258176	0.0172117	0.0172117	0.00860585	0.010327	0.00344234	0.00344234	0.00172117	0.00172117	0.00172117	0.00172117	0	0.00172117	0.00172117	0	0	0	0	0	0	0	0	0.00172117	0	0	0	0	0	0	0	0	0	0
P59	training	0	0.00338983	0.0677966	0.0440678	0.0474576	0.0542373	0.0576271	0.0508475	0.0644068	0.0474576	0.0440678	0.0644068	0.0847458	0.0440678	0.0338983	0.0542373	0.0542373	0.0372881	0.0271186	0.020339	0.0271186	0.0372881	0.020339	0.0101695	0	0	0	0	0.00338983	0	0	0	0	0	0	0	0	0	0	0	0	0	0	0	0	0	0	0
P60	training	0	0.0227273	0.094697	0.106061	0.0719697	0.0795455	0.0871212	0.0530303	0.0606061	0.0833333	0.0530303	0.0606061	0.0416667	0.0643939	0.0530303	0.0189394	0.0227273	0.00757576	0.00378788	0.00378788	0	0.00378788	0	0.00378788	0	0.00378788	0	0	0	0	0	0	0	0	0	0	0	0	0	0	0	0	0	0	0	0	0	0
P61	training	0.00469484	0	0.0375587	0.084507	0.0469484	0.0375587	0.0422535	0.0328639	0.028169	0.103286	0.0798122	0.112676	0.103286	0.0751174	0.0422535	0.0516432	0.0328639	0.028169	0.0140845	0.0187793	0.00938967	0.00469484	0.00469484	0.00469484	0	0	0	0	0	0	0	0	0	0	0	0	0	0	0	0	0	0	0	0	0	0	0	0
P62	training	0	0.039517	0.174533	0.175631	0.116356	0.0801317	0.0526894	0.0439078	0.0406147	0.0450055	0.0428101	0.0450055	0.0493963	0.025247	0.0219539	0.0153677	0.00878156	0.00658617	0.00548847	0.00219539	0.00219539	0	0	0.00329308	0.0010977	0	0	0.0010977	0	0	0.0010977	0	0	0	0	0	0	0	0	0	0	0	0	0	0	0	0	0
P63	training	0	0.0129096	0.0337637	0.061569	0.0655412	0.0585899	0.0436941	0.0585899	0.0486594	0.0675273	0.0516385	0.0714995	0.0774578	0.0595829	0.0595829	0.0575968	0.0456802	0.0307845	0.019861	0.0268123	0.0188679	0.0109235	0.00794439	0.0039722	0.0039722	0.0019861	0	0	0	0	0	0	0	0.000993049	0	0	0	0	0	0	0	0	0	0	0	0	0	0
P64	training	0	0.0233333	0.0533333	0.08	0.08	0.103333	0.0733333	0.0866667	0.0666667	0.0766667	0.0533333	0.06	0.04	0.0633333	0.0366667	0.0233333	0.0266667	0.0166667	0.01	0.01	0	0.00666667	0.00333333	0.00333333	0	0.00333333	0	0	0	0	0	0	0	0	0	0	0	0	0	0	0	0	0	0	0	0	0	0
P65	training	0	0.0125714	0.072	0.113143	0.123429	0.0994286	0.0685714	0.0685714	0.0525714	0.0651429	0.0365714	0.048	0.04	0.0411429	0.04	0.0228571	0.0262857	0.0251429	0.0102857	0.0114286	0.00457143	0.008	0.00457143	0.00228571	0.00114286	0	0	0	0.00114286	0	0.00114286	0	0	0	0	0	0	0	0	0	0	0	0	0	0	0	0	0
P66	training	0	0.0223881	0.109808	0.141791	0.0852878	0.0607676	0.0479744	0.0469083	0.0479744	0.0554371	0.0639659	0.0597015	0.0671642	0.0490405	0.0426439	0.0319829	0.0287846	0.00746269	0.00959488	0.00639659	0.00319829	0.0021322	0.0021322	0.0010661	0.00426439	0	0	0	0	0	0	0	0	0.0010661	0	0	0	0.0010661	0	0	0	0	0	0	0	0	0	0
P67	training	0	0.0130293	0.0912052	0.107492	0.102606	0.0993485	0.0814332	0.0602606	0.0570033	0.0667752	0.0504886	0.0504886	0.0390879	0.029316	0.0260586	0.0276873	0.0390879	0.0130293	0.00651466	0.00977199	0.00977199	0.00488599	0.00325733	0.00325733	0.00325733	0.00162866	0	0.00162866	0.00162866	0	0	0	0	0	0	0	0	0	0	0	0	0	0	0	0	0	0	0
P68	training	0	0.008	0.044	0.056	0.068	0.036	0.052	0.056	0.076	0.088	0.084	0.108	0.076	0.068	0.056	0.06	0.012	0.024	0.012	0.004	0	0.012	0	0	0	0	0	0	0	0	0	0	0	0	0	0	0	0	0	0	0	0	0	0	0	0	0	0
P69	training	0	0.00884956	0.079646	0.079646	0.110619	0.0663717	0.0619469	0.0486726	0.0840708	0.0663717	0.0486726	0.0663717	0.10177	0.0221239	0.0309735	0.0530973	0.0265487	0.00442478	0.00442478	0.00884956	0.00442478	0.00442478	0.00442478	0.00884956	0.00442478	0	0	0	0	0	0	0	0	0	0	0	0	0	0	0	0	0	0	0	0	0	0	0
P70	training	0	0.00518135	0.0194301	0.0518135	0.0492228	0.0544041	0.0323834	0.0453368	0.0336788	0.0388601	0.0673575	0.0634715	0.0829016	0.0867876	0.0647668	0.0621762	0.0647668	0.0544041	0.0284974	0.0323834	0.0207254	0.0142487	0.00518135	0.00777202	0.00647668	0.00259067	0.00518135	0	0	0	0	0	0	0	0	0	0	0	0	0	0	0	0	0	0	0	0	0
P71	training	0	0	0	0	0.017094	0.00854701	0.025641	0.025641	0.017094	0.042735	0.017094	0.034188	0.0854701	0.0769231	0.0598291	0.0940171	0.0683761	0.025641	0.0683761	0.0769231	0.042735	0.0598291	0.00854701	0.034188	0.034188	0.025641	0.00854701	0	0.00854701	0	0	0	0.00854701	0.017094	0	0.00854701	0	0	0	0	0	0	0	0	0	0	0	0
P72	training	0.00469484	0.00469484	0.0610329	0.056338	0.0657277	0.0704225	0.0516432	0.0375587	0.0516432	0.0798122	0.056338	0.0516432	0.0469484	0.0422535	0.0610329	0.0704225	0.028169	0.028169	0.0422535	0.0375587	0.0140845	0.00469484	0.0140845	0.00469484	0.00469484	0.00469484	0	0	0.00469484	0	0	0	0	0	0	0	0	0	0	0	0	0	0	0	0	0	0	0
P73	training	0	0.00572246	0.0257511	0.0672389	0.0758226	0.0665236	0.0658083	0.0693848	0.0593705	0.0872675	0.0751073	0.09299	0.0765379	0.0586552	0.055794	0.0336195	0.0257511	0.0143062	0.0114449	0.0128755	0.00786838	0.00214592	0.00214592	0.00429184	0.000715308	0.00143062	0	0	0	0	0.00143062	0	0	0	0	0	0	0	0	0	0	0	0	0	0	0	0	0
P74	training	0	0.0291971	0.0729927	0.080292	0.10219	0.10219	0.0510949	0.0729927	0.0437956	0.0583942	0.0583942	0.0583942	0.0875912	0.0729927	0.0145985	0.0364963	0	0.0218978	0.0218978	0.00729927	0.00729927	0	0	0	0	0	0	0	0	0	0	0	0	0	0	0	0	0	0	0	0	0	0	0	0	0	0	0
P75	training	0	0.00900901	0.0405405	0.0945946	0.045045	0.0585586	0.0810811	0.045045	0.0675676	0.0495495	0.0765766	0.0945946	0.0675676	0.0495495	0.0630631	0.0630631	0.0405405	0.018018	0.00900901	0.0135135	0.0045045	0.0045045	0	0	0	0	0	0.0045045	0	0	0	0	0	0	0	0	0	0	0	0	0	0	0	0	0	0	0	0
P76	training	0	0.00902934	0.0180587	0.0293454	0.020316	0.03386	0.0248307	0.0496614	0.03386	0.0586907	0.0564334	0.0970655	0.0654628	0.0722348	0.0699774	0.0586907	0.0541761	0.0496614	0.0519187	0.0180587	0.0158014	0.0180587	0.0158014	0.0248307	0.00902934	0.020316	0.00902934	0.00451467	0.00451467	0	0	0.00451467	0.00225734	0	0	0	0	0	0	0	0	0	0	0	0	0	0	0
P77	training	0.00145349	0.00145349	0.0130814	0.0392442	0.0508721	0.0406977	0.0494186	0.0523256	0.068314	0.068314	0.0741279	0.0988372	0.0799419	0.0843023	0.0639535	0.0581395	0.0479651	0.0363372	0.0232558	0.00726744	0.0159884	0.0130814	0.00726744	0.00290698	0	0	0	0	0	0	0.00145349	0	0	0	0	0	0	0	0	0	0	0	0	0	0	0	0	0
P78	training	0	0.005386	0.0179533	0.037702	0.0421903	0.035009	0.0412926	0.0305206	0.029623	0.0412926	0.045781	0.0574506	0.0502693	0.0547576	0.064632	0.059246	0.0502693	0.0278276	0.040395	0.0314183	0.037702	0.037702	0.024237	0.024237	0.018851	0.013465	0.0125673	0.0116697	0.0116697	0.00448833	0.00448833	0.00987433	0.00718133	0.00628366	0.00179533	0.00359066	0.000897666	0.00179533	0	0.000897666	0.000897666	0.000897666	0	0.000897666	0	0	0	0
P79	training	0	0.00793651	0.047619	0.0899471	0.0925926	0.0978836	0.108466	0.0687831	0.0899471	0.0767196	0.0555556	0.042328	0.0449735	0.0238095	0.0343915	0.031746	0.021164	0.0132275	0.0238095	0.005291	0.005291	0.005291	0.005291	0.0026455	0.0026455	0.0026455	0	0	0	0	0	0	0	0	0	0	0	0	0	0	0	0	0	0	0	0	0	0
P80	training	0	0.013289	0.089701	0.156146	0.0797342	0.0697674	0.0598007	0.0631229	0.0498339	0.0564784	0.0398671	0.0498339	0.076412	0.0564784	0.0398671	0.0265781	0.0365448	0.013289	0.00664452	0.00664452	0.00664452	0	0	0	0.00332226	0	0	0	0	0	0	0	0	0	0	0	0	0	0	0	0	0	0	0	0	0	0	0
P81	training	0	0	0.0111732	0.0307263	0.027933	0.0363128	0.0307263	0.047486	0.0391061	0.103352	0.075419	0.075419	0.075419	0.0921788	0.0949721	0.0614525	0.0530726	0.027933	0.0223464	0.0335196	0.0139665	0.0223464	0	0.00558659	0.00837989	0.00558659	0	0.0027933	0	0	0	0	0	0.0027933	0	0	0	0	0	0	0	0	0	0	0	0	0	0
P82	training	0	0.00917431	0.0489297	0.103976	0.0825688	0.0779817	0.088685	0.0749235	0.0489297	0.0749235	0.0672783	0.0626911	0.0565749	0.0519878	0.0458716	0.0244648	0.0183486	0.0137615	0.00917431	0.0107034	0.0030581	0.0168196	0.0030581	0.0030581	0	0.00152905	0	0	0	0.00152905	0	0	0	0	0	0	0	0	0	0	0	0	0	0	0	0	0	0
P83	training	0	0.0148368	0.0504451	0.166172	0.145401	0.136499	0.0771513	0.0593472	0.0593472	0.0504451	0.0296736	0.0118694	0.0504451	0.0385757	0.0267062	0.0207715	0.0148368	0.00593472	0.0118694	0.0148368	0.00296736	0.00593472	0	0.00296736	0	0	0	0	0.00296736	0	0	0	0	0	0	0	0	0	0	0	0	0	0	0	0	0	0	0
P84	training	0	0.00352734	0.00881834	0.0141093	0.0141093	0.0194004	0.015873	0.026455	0.0388007	0.0582011	0.0458554	0.0599647	0.0881834	0.0970018	0.0670194	0.0846561	0.0899471	0.0758377	0.0617284	0.042328	0.026455	0.021164	0.0123457	0.015873	0.00705467	0.00352734	0	0.00176367	0	0	0	0	0	0	0	0	0	0	0	0	0	0	0	0	0	0	0	0
P85	training	0	0.00265534	0.0116835	0.0546999	0.0520446	0.0435475	0.0408922	0.0403611	0.023367	0.0424854	0.0334572	0.0658524	0.0727562	0.0732873	0.071163	0.0727562	0.0732873	0.0589485	0.047265	0.0281466	0.0260223	0.0217738	0.015932	0.0106213	0.00531067	0.00212427	0.00371747	0.00212427	0.00265534	0.000531067	0.000531067	0	0	0	0	0	0	0	0	0	0	0	0	0	0	0	0	0
P86	training	0	0.0252101	0.0840336	0.193277	0.168067	0.109244	0.0588235	0.0504202	0.0756303	0.0756303	0.0504202	0.0336134	0.0252101	0	0	0.0168067	0	0.00840336	0.0168067	0	0.00840336	0	0	0	0	0	0	0	0	0	0	0	0	0	0	0	0	0	0	0	0	0	0	0	0	0	0	0
P87	training	0	0.00396825	0	0.0238095	0.0198413	0.031746	0.0198413	0.0357143	0.0238095	0.0595238	0.0833333	0.0674603	0.0992063	0.130952	0.0634921	0.0833333	0.0714286	0.0436508	0.0436508	0.031746	0.0277778	0.00793651	0.00396825	0.00793651	0.00396825	0.00396825	0.00396825	0.00396825	0	0	0	0	0	0	0	0	0	0	0	0	0	0	0	0	0	0	0	0
P88	training	0	0.00792602	0.0528402	0.0805812	0.0673712	0.0885073	0.0779392	0.0792602	0.0541612	0.0871863	0.0541612	0.0832232	0.0581242	0.0515192	0.0303831	0.0277411	0.0383091	0.0171731	0.014531	0.011889	0.00528402	0.001321	0.00264201	0.00264201	0.00264201	0.001321	0	0	0.001321	0	0	0	0	0	0	0	0	0	0	0	0	0	0	0	0	0	0	0
P89	training	0	0.00917431	0.0275229	0.0275229	0.0183486	0.100917	0.0550459	0.0275229	0.0366972	0.0825688	0.0917431	0.0642202	0.0825688	0.0917431	0.0917431	0.110092	0.0183486	0.0183486	0	0.00917431	0.00917431	0.00917431	0.00917431	0	0	0	0.00917431	0	0	0	0	0	0	0	0	0	0	0	0	0	0	0	0	0	0	0	0	0
P90	training	0	0.00140647	0.0196906	0.0604782	0.0632911	0.0731364	0.0590717	0.04782	0.0590717	0.0675105	0.0632911	0.07173	0.0857947	0.0646976	0.07173	0.0492264	0.0436006	0.0351617	0.0154712	0.00984529	0.0112518	0.00843882	0.00562588	0.00140647	0.00281294	0.00140647	0	0	0.00281294	0.00281294	0	0	0	0	0	0.00140647	0	0	0	0	0	0	0	0	0	0	0	0
P91	training	0	0	0.0201342	0.0302013	0.0436242	0.057047	0.0469799	0.057047	0.0536913	0.120805	0.0637584	0.0973154	0.057047	0.0973154	0.0604027	0.057047	0.0503356	0.033557	0.0234899	0.00671141	0.00335571	0.00335571	0.0134228	0	0.00335571	0	0	0	0	0	0	0	0	0	0	0	0	0	0	0	0	0	0	0	0	0	0	0
P92	training	0	0	0.00160514	0.0176565	0.0224719	0.0321027	0.0337079	0.0337079	0.0369181	0.046549	0.0979133	0.189406	0.229535	0.149278	0.0513644	0.0208668	0.0144462	0.0144462	0.00642055	0	0.00160514	0	0	0	0	0	0	0	0	0	0	0	0	0	0	0	0	0	0	0	0	0	0	0	0	0	0	0
P93	training	0	0.00316456	0.0126582	0.0253165	0.0158228	0.0348101	0.0348101	0.0379747	0.0411392	0.0886076	0.085443	0.117089	0.0949367	0.129747	0.0886076	0.0537975	0.0537975	0.0253165	0.0221519	0	0.00316456	0.0126582	0.00316456	0.00632911	0.00632911	0	0	0	0	0	0.00316456	0	0	0	0	0	0	0	0	0	0	0	0	0	0	0	0	0
P94	training	0	0	0.00486224	0.0210697	0.0275527	0.0275527	0.0307942	0.0259319	0.0486224	0.0243112	0.0615883	0.0567261	0.0599676	0.0810373	0.0599676	0.0713128	0.076175	0.0470016	0.0437601	0.0356564	0.0259319	0.0340357	0.0259319	0.0275527	0.0113452	0.012966	0.0145867	0.00810373	0.00810373	0.00810373	0.00486224	0.00324149	0.00324149	0.00162075	0	0.00324149	0.00162075	0.00162075	0	0	0	0	0	0	0	0	0	0
P95	training	0	0.00641026	0.0512821	0.0641026	0.0641026	0.0512821	0.025641	0.025641	0.0192308	0.0448718	0.0384615	0.0448718	0.0448718	0.0769231	0.0897436	0.0384615	0.0897436	0.0641026	0.025641	0.0384615	0.025641	0.025641	0.0128205	0	0.025641	0	0	0.00641026	0	0	0	0	0	0	0	0	0	0	0	0	0	0	0	0	0	0	0	0
P96	training	0	0.0022173	0.0266075	0.0620843	0.075388	0.0532151	0.0643016	0.0643016	0.0687361	0.0687361	0.0776053	0.0687361	0.0731707	0.0620843	0.0798226	0.0421286	0.0221729	0.0221729	0.0155211	0.0110865	0.00886918	0.00886918	0	0.0110865	0.00665188	0.0022173	0	0	0	0	0	0	0	0	0	0	0	0	0	0	0	0	0	0	0.0022173	0	0	0
P97	training	0	0	0.0222222	0.1	0.0555556	0.0666667	0.111111	0.0666667	0.111111	0.0444444	0.0777778	0.0333333	0.0222222	0.0666667	0.0333333	0.0444444	0.0444444	0.0333333	0.0222222	0.0111111	0	0.0111111	0.0111111	0.0111111	0	0	0	0	0	0	0	0	0	0	0	0	0	0	0	0	0	0	0	0	0	0	0	0
P98	training	0	0.00853789	0.0469584	0.0811099	0.102455	0.103522	0.0779082	0.110993	0.076841	0.0821772	0.0533618	0.058698	0.0501601	0.0330843	0.0394877	0.0138741	0.0192102	0.0149413	0.00853789	0.0117396	0	0.00106724	0.00426894	0	0	0	0	0.00106724	0	0	0	0	0	0	0	0	0	0	0	0	0	0	0	0	0	0	0	0
P99	training	0	0.0185185	0.108025	0.179012	0.12037	0.123457	0.0617284	0.0709877	0.0709877	0.0648148	0.0462963	0.0216049	0.0277778	0.0185185	0.0123457	0.0185185	0.0154321	0.00617284	0	0	0.00617284	0.00617284	0	0	0	0	0.00308642	0	0	0	0	0	0	0	0	0	0	0	0	0	0	0	0	0	0	0	0	0
P100	training	0	0.0175879	0.0778894	0.155779	0.148241	0.0879397	0.0653266	0.0376884	0.0376884	0.0603015	0.0452261	0.0427136	0.0527638	0.040201	0.0376884	0.0427136	0.0125628	0.0100503	0.00502513	0.00251256	0.00251256	0.00502513	0.00502513	0.00251256	0	0	0.00502513	0	0	0	0	0	0	0	0	0	0	0	0	0	0	0	0	0	0	0	0	0
P101	training	0	0.00507614	0.0456853	0.0507614	0.0812183	0.035533	0.0507614	0.0913706	0.0507614	0.101523	0.0558376	0.071066	0.0659898	0.035533	0.0609137	0.0406091	0.0456853	0.0203046	0.0456853	0.00507614	0.00507614	0.0101523	0	0.00507614	0.00507614	0.0101523	0	0	0	0.00507614	0	0	0	0	0	0	0	0	0	0	0	0	0	0	0	0	0	0
P102	training	0	0.00458295	0.0229148	0.0449129	0.0531622	0.0494959	0.0476627	0.04033	0.0366636	0.0568286	0.0678277	0.0724106	0.0733272	0.0751604	0.0705775	0.0623281	0.0623281	0.0375802	0.0348304	0.0192484	0.0164986	0.0119157	0.0100825	0.0091659	0.00641613	0.00549954	0.00274977	0	0.00183318	0.00183318	0	0	0.00183318	0	0	0	0	0	0	0	0	0	0	0	0	0	0	0
P103	training	0	0	0.0100671	0.0167785	0.0503356	0.033557	0.0436242	0.057047	0.0436242	0.0704698	0.104027	0.0805369	0.0805369	0.0872483	0.0838926	0.0637584	0.0369128	0.0536913	0.0167785	0.0167785	0.0268456	0.00335571	0.00671141	0.00335571	0	0.00335571	0.00335571	0.00335571	0	0	0	0	0	0	0	0	0	0	0	0	0	0	0	0	0	0	0	0
P104	training	0.000503271	0.00402617	0.0206341	0.0528435	0.0473075	0.0543533	0.0468042	0.059386	0.0442879	0.0684449	0.0558631	0.064922	0.0624056	0.0583795	0.0493206	0.0548566	0.0402617	0.0387519	0.0246603	0.0226472	0.016608	0.0196276	0.0206341	0.0176145	0.0130851	0.0100654	0.0070458	0.00503271	0.00452944	0.00251636	0.00251636	0.00251636	0.00100654	0.00201308	0.000503271	0.000503271	0.00100654	0.00100654	0	0	0.000503271	0.000503271	0	0	0	0	0	0.000503271
P105	training	0	0.00606061	0.0454545	0.0727273	0.118182	0.069697	0.069697	0.0727273	0.0818182	0.0575758	0.0515152	0.0575758	0.0666667	0.0606061	0.0484848	0.0333333	0.030303	0.0121212	0.0212121	0.00606061	0.0030303	0.00606061	0.0030303	0	0	0	0	0.0030303	0	0.0030303	0	0	0	0	0	0	0	0	0	0	0	0	0	0	0	0	0	0
P106	training	0	0.00309597	0.00619195	0	0.0309598	0.0433437	0.0371517	0.0433437	0.0309598	0.0588235	0.0495356	0.0650155	0.0588235	0.0835913	0.0619195	0.0557276	0.0866873	0.0216718	0.0402477	0.0371517	0.0278638	0.0247678	0.0185759	0.0185759	0.0185759	0.0154799	0.0123839	0.0154799	0.00928793	0.00309597	0.00619195	0.00309597	0.00619195	0.00309597	0	0	0	0	0	0	0	0.00309597	0	0	0	0	0	0
P107	training	0	0.00652528	0.0570962	0.107667	0.0929853	0.091354	0.0815661	0.0636215	0.0652529	0.0522023	0.0603589	0.0652529	0.0538336	0.0358891	0.0342577	0.0326264	0.0261011	0.00978793	0.0146819	0.0163132	0.0130506	0.00652528	0.0130506	0	0	0	0	0	0	0	0	0	0	0	0	0	0	0	0	0	0	0	0	0	0	0	0	0
P108	training	0	0.0070922	0.0673759	0.117021	0.120567	0.070922	0.0921986	0.0780142	0.0496454	0.0496454	0.0638298	0.0460993	0.0390071	0.0319149	0.0390071	0.0319149	0.0212766	0.035461	0.0177305	0.0070922	0.0070922	0.0035461	0	0	0	0.0035461	0	0	0	0	0	0	0	0	0	0	0	0	0	0	0	0	0	0	0	0	0	0
P109	training	0	0.00121359	0.0133495	0.0521845	0.0509709	0.0509709	0.0497573	0.065534	0.0473301	0.0582524	0.0509709	0.0813107	0.101942	0.0752427	0.0716019	0.0461165	0.0521845	0.0291262	0.0242718	0.0291262	0.00485437	0.00970874	0.00606796	0.00606796	0.00121359	0.00606796	0.00364078	0.00121359	0.00485437	0.00121359	0	0.00242718	0	0.00121359	0	0	0	0	0	0	0	0	0	0	0	0	0	0
P110	training	0	0.003861	0.023166	0.034749	0.0656371	0.042471	0.0733591	0.0501931	0.0810811	0.0733591	0.0540541	0.0772201	0.0656371	0.0501931	0.0579151	0.0733591	0.042471	0.023166	0.042471	0.023166	0.011583	0.015444	0.00772201	0.003861	0	0	0	0.003861	0	0	0	0	0	0	0	0	0	0	0	0	0	0	0	0	0	0	0	0
P111	training	0	0.0231884	0.0927536	0.115942	0.0811594	0.0782609	0.0753623	0.0637681	0.0608696	0.0492754	0.0608696	0.0434783	0.0347826	0.0463768	0.0202899	0.0463768	0.0376812	0.0231884	0.0115942	0.0115942	0.0057971	0.00289855	0	0.0057971	0.00289855	0.0057971	0	0	0	0	0	0	0	0	0	0	0	0	0	0	0	0	0	0	0	0	0	0
P112	training	0	0	0.0597015	0.100746	0.0746269	0.0559701	0.0783582	0.0559701	0.0410448	0.0783582	0.0932836	0.0447761	0.0485075	0.0522388	0.0559701	0.0335821	0.0223881	0.0186567	0.0223881	0.0223881	0.00746269	0.0186567	0.00373134	0.00373134	0	0	0	0.00373134	0.00373134	0	0	0	0	0	0	0	0	0	0	0	0	0	0	0	0	0	0	0
P113	training	0	0	0.00647249	0.0118662	0.0237325	0.038835	0.0431499	0.0560949	0.0528587	0.0981661	0.0819849	0.0755124	0.0938511	0.0711974	0.0776699	0.0658037	0.0496224	0.0377562	0.0291262	0.0194175	0.00970874	0.0140237	0.00647249	0.00755124	0.00323625	0.004315	0.00107875	0.00323625	0.00107875	0.00107875	0.00107875	0.00323625	0.00107875	0.00107875	0.00107875	0	0.00107875	0.0021575	0.0021575	0	0.00107875	0	0	0.00107875	0	0	0	0
P114	training	0	0.00970874	0.00970874	0.0194175	0	0.00970874	0.038835	0.038835	0.038835	0.0970874	0.0582524	0.0873786	0.0873786	0.0679612	0.126214	0.038835	0.0776699	0.038835	0.038835	0.0291262	0.00970874	0	0.00970874	0.00970874	0.0194175	0	0.0194175	0	0.00970874	0	0	0	0	0	0.00970874	0	0	0	0	0	0	0	0	0	0	0	0	0
P115	training	0	0.015873	0.0723104	0.130511	0.107584	0.0970018	0.10582	0.0828924	0.0687831	0.0864198	0.0546737	0.0352734	0.0246914	0.031746	0.0194004	0.0229277	0.010582	0.005291	0.005291	0.005291	0.00176367	0	0.00352734	0.00705467	0	0	0.00176367	0.00176367	0	0	0	0	0	0	0.00176367	0	0	0	0	0	0	0	0	0	0	0	0	0
P116	training	0	0.0253165	0.0379747	0.0886076	0.0949367	0.107595	0.0379747	0.0949367	0.0316456	0.0379747	0.0126582	0.0443038	0.0506329	0.0189873	0.0506329	0.0189873	0.0443038	0.00632911	0.0316456	0.0126582	0.0189873	0.0189873	0.0126582	0.0316456	0.0126582	0.0126582	0.00632911	0.0126582	0	0.00632911	0	0.00632911	0	0	0	0	0.00632911	0	0	0	0	0	0.00632911	0	0	0	0	0
P117	training	0	0.0173913	0.00869565	0.0782609	0.0434783	0.113043	0.0782609	0.0521739	0.0695652	0.0695652	0.0521739	0.0695652	0.0521739	0.104348	0.0521739	0.0695652	0.026087	0.026087	0.00869565	0	0	0.00869565	0	0	0	0	0	0	0	0	0	0	0	0	0	0	0	0	0	0	0	0	0	0	0	0	0	0
P118	training	0	0.00196464	0.00982318	0.0255403	0.0255403	0.0275049	0.043222	0.0667976	0.0314342	0.043222	0.0628684	0.0628684	0.064833	0.0471513	0.043222	0.0294695	0.0530452	0.0392927	0.0314342	0.0412574	0.0314342	0.0333988	0.021611	0.0275049	0.0255403	0.0196464	0.0137525	0.0157171	0.00589391	0.00785855	0.00589391	0.0176817	0.00785855	0.00392927	0.00196464	0	0.00196464	0.00392927	0.00196464	0	0	0	0	0	0	0.00196464	0	0
P119	training	0	0.00159236	0.0159236	0.0191083	0.0493631	0.0429936	0.0589172	0.0621019	0.0652866	0.0509554	0.0748408	0.0955414	0.10828	0.0859873	0.0716561	0.0573248	0.0461783	0.0334395	0.022293	0.0111465	0.00636943	0.00318471	0.00636943	0.00636943	0	0.00318471	0	0	0	0.00159236	0	0	0	0	0	0	0	0	0	0	0	0	0	0	0	0	0	0
P120	training	0	0.00774194	0.036129	0.076129	0.0941935	0.0748387	0.0774194	0.0825806	0.0658065	0.076129	0.0722581	0.0735484	0.0567742	0.0425806	0.0425806	0.0348387	0.0348387	0.0180645	0.0141935	0.00645161	0.00258064	0.00774194	0.00129032	0	0	0	0	0.00129032	0	0	0	0	0	0	0	0	0	0	0	0	0	0	0	0	0	0	0	0
P121	training	0	0.00819672	0.045082	0.045082	0.0655738	0.0368852	0.0491803	0.045082	0.0491803	0.0696721	0.0491803	0.0696721	0.0737705	0.118852	0.0942623	0.0614754	0.057377	0.0245902	0.0204918	0.00409836	0.00409836	0.00409836	0	0	0	0	0	0	0.00409836	0	0	0	0	0	0	0	0	0	0	0	0	0	0	0	0	0	0	0
P122	training	0	0.00265957	0.0132979	0.0638298	0.0930851	0.0478723	0.0558511	0.0718085	0.0664894	0.0718085	0.0771277	0.0744681	0.0664894	0.0797872	0.0345745	0.0398936	0.0319149	0.037234	0.0212766	0.0132979	0.00265957	0.0132979	0.00531915	0	0.00531915	0	0	0.00531915	0.00265957	0	0	0.00265957	0	0	0	0	0	0	0	0	0	0	0	0	0	0	0	0
P123	training	0	0.00470219	0.0203762	0.0329154	0.039185	0.0454545	0.0485893	0.0564263	0.0532915	0.0830721	0.0924765	0.103448	0.0940439	0.0752351	0.0626959	0.0376176	0.0485893	0.0282132	0.023511	0.0141066	0.0125392	0.00470219	0.00470219	0.0031348	0	0.00470219	0	0.0015674	0.0015674	0.0015674	0.0015674	0	0	0	0	0	0	0	0	0	0	0	0	0	0	0	0	0
P124	training	0	0.00547945	0.0520548	0.0849315	0.0876712	0.0712329	0.0767123	0.0958904	0.0767123	0.0849315	0.0794521	0.0767123	0.0657534	0.0410959	0.0356164	0.0136986	0.0219178	0.00547945	0.00821918	0.00273973	0.00273973	0.00547945	0	0	0	0	0	0.00273973	0	0	0	0	0	0	0.00273973	0	0	0	0	0	0	0	0	0	0	0	0	0
P125	training	0	0	0.015873	0.037037	0.0687831	0.0608466	0.0701058	0.0582011	0.0582011	0.0634921	0.0436508	0.0449735	0.0608466	0.0489418	0.0542328	0.047619	0.042328	0.0330688	0.0489418	0.0291005	0.015873	0.0171958	0.0171958	0.0119048	0.00925926	0.0132275	0.005291	0.00661376	0.00396825	0	0.0026455	0.0026455	0.0026455	0.00132275	0.00132275	0	0.00132275	0	0.00132275	0	0	0	0	0	0	0	0	0
P126	training	0	0.00647249	0.0873786	0.0776699	0.0841424	0.0938511	0.0679612	0.0614887	0.100324	0.0679612	0.0517799	0.0809061	0.0809061	0.0550162	0.0226537	0.0226537	0.012945	0.00970874	0.00970874	0	0	0	0	0	0	0	0	0.00323625	0	0	0	0	0	0.00323625	0	0	0	0	0	0	0	0	0	0	0	0	0	0
P127	training	0	0.00225989	0.0237288	0.0542373	0.0418079	0.0564972	0.0451977	0.0485876	0.0361582	0.0451977	0.0451977	0.0474576	0.0485876	0.0542373	0.0508475	0.0474576	0.0451977	0.0418079	0.0621469	0.0418079	0.0338983	0.0305085	0.0259887	0.0237288	0.0135593	0.00677966	0.0101695	0.00451977	0.00451977	0.00451977	0.00112994	0	0.00112994	0.00112994	0	0	0	0	0	0	0	0	0	0	0	0	0	0
P128	training	0	0.00526316	0.0131579	0.0289474	0.0394737	0.0473684	0.0710526	0.0394737	0.0342105	0.0631579	0.0763158	0.0736842	0.0657895	0.0973684	0.0921053	0.0684211	0.0552632	0.0368421	0.0421053	0.0131579	0.0184211	0.0131579	0	0.00263158	0.00263158	0	0	0	0	0	0	0	0	0	0	0	0	0	0	0	0	0	0	0	0	0	0	0
P129	training	0	0.00171821	0.0103093	0.0223368	0.0274914	0.0395189	0.0549828	0.0652921	0.0429553	0.0738832	0.0927835	0.0790378	0.0756014	0.0876289	0.0635739	0.0549828	0.0446735	0.0292096	0.0189003	0.0223368	0.0189003	0.0154639	0.00515464	0.0120275	0.00687285	0.00859107	0.0103093	0.00515464	0	0.00515464	0	0.00171821	0	0	0	0	0.00171821	0.00171821	0	0	0	0	0	0	0	0	0	0
P130	training	0	0.0135542	0.064759	0.120482	0.0873494	0.0873494	0.063253	0.0662651	0.0557229	0.0813253	0.0692771	0.0692771	0.0662651	0.0451807	0.0376506	0.0301205	0.0120482	0.00753012	0.0120482	0.00150602	0.00301205	0.00301205	0.00150602	0.00150602	0	0	0	0	0	0	0	0	0	0	0	0	0	0	0	0	0	0	0	0	0	0	0	0
P131	training	0	0.002457	0.00737101	0.046683	0.0687961	0.0589681	0.027027	0.031941	0.04914	0.0712531	0.0589681	0.0687961	0.0712531	0.0712531	0.0958231	0.044226	0.0565111	0.0515971	0.039312	0.017199	0.017199	0.014742	0.014742	0.004914	0.004914	0.002457	0.002457	0	0	0	0	0	0	0	0	0	0	0	0	0	0	0	0	0	0	0	0	0
P132	training	0	0.027088	0.0948081	0.13544	0.0993228	0.0948081	0.0812641	0.0564334	0.0519187	0.0541761	0.0451467	0.03386	0.0428894	0.0383747	0.0361174	0.020316	0.0248307	0.0180587	0.00225734	0.0158014	0.00225734	0.0112867	0	0.00902934	0	0	0	0	0.00225734	0.00225734	0	0	0	0	0	0	0	0	0	0	0	0	0	0	0	0	0	0
P133	training	0	0.0164745	0.0362438	0.062603	0.0873147	0.0790774	0.0889621	0.0823723	0.0757825	0.0609555	0.0494234	0.0642504	0.0362438	0.062603	0.0395387	0.0444811	0.0230643	0.0197694	0.014827	0.0181219	0.0131796	0.014827	0.00329489	0.00329489	0	0.00164745	0	0.00164745	0	0	0	0	0	0	0	0	0	0	0	0	0	0	0	0	0	0	0	0
P134	training	0	0.0163934	0.0614754	0.0860656	0.0819672	0.0737705	0.0655738	0.057377	0.0532787	0.0737705	0.102459	0.057377	0.0696721	0.057377	0.0491803	0.0245902	0.0245902	0.0122951	0.00819672	0.00819672	0	0.00409836	0	0.0122951	0	0	0	0	0	0	0	0	0	0	0	0	0	0	0	0	0	0	0	0	0	0	0	0
P135	training	0	0.00130378	0.0247718	0.0680574	0.074837	0.0771838	0.0758801	0.06206	0.0565841	0.0740548	0.0615385	0.0810952	0.0672751	0.0610169	0.051369	0.0338983	0.0385919	0.0237288	0.0185137	0.0127771	0.00886571	0.00886571	0.00521512	0.00260756	0.00365059	0.00286832	0.00130378	0.000782269	0.000260756	0.000521512	0	0.000260756	0.000260756	0	0	0	0	0	0	0	0	0	0	0	0	0	0	0
P136	training	0	0.002457	0.027027	0.0687961	0.0565111	0.0712531	0.0614251	0.0982801	0.0515971	0.0737101	0.0589681	0.0786241	0.0589681	0.0540541	0.039312	0.02457	0.036855	0.046683	0.022113	0.019656	0.017199	0.014742	0.004914	0.004914	0	0.002457	0	0	0.002457	0.002457	0	0	0	0	0	0	0	0	0	0	0	0	0	0	0	0	0	0
P137	training	0	0	0.00589536	0.0228445	0.0427413	0.0405306	0.0442152	0.0611643	0.0420044	0.0700074	0.0486367	0.0655859	0.0685335	0.0464259	0.0722181	0.045689	0.0604274	0.0515844	0.0324245	0.0324245	0.0309506	0.0169492	0.0140015	0.0140015	0.0110538	0.0140015	0.00663228	0.00515844	0.00810612	0.0103169	0.00294768	0.0036846	0.00294768	0.00147384	0.00221076	0.00147384	0	0	0	0	0	0	0.00073692	0	0	0	0	0
P138	training	0	0	0.00808081	0.0262626	0.0525253	0.040404	0.0363636	0.0646465	0.0646465	0.0787879	0.0585859	0.0666667	0.0727273	0.0585859	0.0545455	0.0525253	0.0343434	0.0424242	0.0222222	0.0363636	0.0343434	0.0262626	0.0161616	0.00606061	0.0141414	0.0141414	0.00606061	0.00606061	0	0	0	0.0040404	0.0020202	0	0	0	0	0	0	0	0	0	0	0	0	0	0	0
P139	training	0.00346021	0.0103806	0.0484429	0.0899654	0.0588235	0.0761246	0.0415225	0.103806	0.0519031	0.083045	0.0761246	0.0484429	0.0692042	0.0657439	0.0449827	0.0380623	0.0242215	0.0103806	0.0103806	0.00692042	0.0103806	0.00692042	0	0.0138408	0.00346021	0.00346021	0	0	0	0	0	0	0	0	0	0	0	0	0	0	0	0	0	0	0	0	0	0
P140	training	0	0.028754	0.15016	0.140575	0.121406	0.0702875	0.0990415	0.0830671	0.0734824	0.0511182	0.0479233	0.028754	0.0191693	0.028754	0.0127796	0.0191693	0.00638978	0.00319489	0.00319489	0.00958466	0	0.00319489	0	0	0	0	0	0	0	0	0	0	0	0	0	0	0	0	0	0	0	0	0	0	0	0	0	0
P141	training	0	0.00764192	0.0382096	0.0720524	0.0720524	0.0840611	0.0633188	0.0676856	0.058952	0.0786026	0.0447598	0.0665939	0.058952	0.0534934	0.0447598	0.0316594	0.0338428	0.0196507	0.0218341	0.0174672	0.0240175	0.010917	0.00655022	0.00655022	0.00218341	0.00327511	0.00218341	0.00327511	0.00327511	0	0	0.00218341	0	0	0	0	0	0	0	0	0	0	0	0	0	0	0	0
P142	training	0	0.0104348	0.0469565	0.0852174	0.0886957	0.093913	0.0834783	0.0782609	0.0452174	0.0713043	0.0608696	0.0678261	0.0452174	0.0417391	0.0434783	0.0330435	0.0191304	0.013913	0.00869565	0.0191304	0.0156522	0.00695652	0.00347826	0.00347826	0	0.00173913	0.00695652	0	0.00347826	0	0	0.00173913	0	0	0	0	0	0	0	0	0	0	0	0	0	0	0	0
P143	training	0	0	0.0225989	0.0480226	0.0762712	0.0847458	0.0960452	0.0875706	0.0762712	0.0847458	0.0451977	0.0621469	0.0621469	0.0480226	0.039548	0.0451977	0.0451977	0.0310734	0.019774	0.0112994	0.00282486	0.00564972	0.00282486	0	0	0.00282486	0	0	0	0	0	0	0	0	0	0	0	0	0	0	0	0	0	0	0	0	0	0
P144	training	0	0.00260078	0.0221066	0.046814	0.0650195	0.0572172	0.0429129	0.076723	0.0611183	0.0975293	0.0897269	0.0897269	0.10143	0.0702211	0.0650195	0.0390117	0.0273082	0.0169051	0.0130039	0.00780234	0.00520156	0	0	0	0	0	0.00130039	0.00130039	0	0	0	0	0	0	0	0	0	0	0	0	0	0	0	0	0	0	0	0
P145	training	0	0.00220751	0.0220751	0.0441501	0.0331126	0.0463576	0.0309051	0.0353201	0.0242826	0.0441501	0.0353201	0.0375276	0.0640177	0.0618102	0.0507726	0.0640177	0.0551876	0.0551876	0.0529801	0.0485651	0.0264901	0.0309051	0.0154525	0.0419426	0.0242826	0.0198676	0.0110375	0.0110375	0.00441501	0	0.00220751	0	0.00220751	0	0.00220751	0	0	0	0	0	0	0	0	0	0	0	0	0
P146	training	0	0.016129	0.0391705	0.0921659	0.103687	0.0760369	0.0737327	0.0737327	0.0414747	0.0576037	0.0437788	0.0506912	0.0599078	0.0460829	0.0322581	0.0253456	0.0345622	0.0299539	0.0115207	0.0276498	0.0184332	0.00921659	0.00921659	0.00921659	0.0115207	0	0.00230415	0.00230415	0.00230415	0	0	0	0	0	0	0	0	0	0	0	0	0	0	0	0	0	0	0
P147	training	0	0.0099481	0.0544983	0.0916955	0.0869377	0.0739619	0.0696367	0.0709343	0.0506055	0.0696367	0.0549308	0.058391	0.0562284	0.049308	0.0376298	0.0315744	0.0259516	0.0198962	0.0155709	0.0121107	0.0112457	0.0103806	0.00605536	0.00778547	0.00432526	0.00648789	0.00346021	0.000865052	0.0017301	0.000432526	0.0017301	0.00129758	0.000432526	0.00216263	0.000432526	0	0.000865052	0.000865052	0	0	0	0	0	0	0	0	0	0
P148	training	0	0.0021322	0.0234542	0.0533049	0.0447761	0.0959488	0.0938166	0.0639659	0.0533049	0.0639659	0.0511727	0.0895522	0.0916844	0.0703625	0.0597015	0.0319829	0.0341151	0.0127932	0.0127932	0.0170576	0.021322	0.00426439	0.00426439	0	0	0.0021322	0	0.0021322	0	0	0	0	0	0	0	0	0	0	0	0	0	0	0	0	0	0	0	0
P149	training	0	0	0.00229885	0.016092	0.0275862	0.0367816	0.0390805	0.0390805	0.0390805	0.0643678	0.103448	0.0781609	0.103448	0.0988506	0.0804598	0.0735632	0.0551724	0.0321839	0.0390805	0.0229885	0.0137931	0.0137931	0.00229885	0.0045977	0.0045977	0	0.0045977	0.00229885	0	0.00229885	0	0	0	0	0	0	0	0	0	0	0	0	0	0	0	0	0	0
P150	training	0	0.00974659	0.0331384	0.0487329	0.0545809	0.037037	0.0526316	0.0331384	0.0584795	0.0623782	0.0935673	0.0662768	0.0779727	0.0740741	0.0682261	0.0545809	0.0350877	0.0233918	0.0448343	0.0155945	0.0214425	0.00974659	0.00779727	0.00389864	0.00194932	0.00389864	0.00194932	0.00194932	0.00389864	0	0	0	0	0	0	0	0	0	0	0	0	0	0	0	0	0	0	0
P151	training	0	0.00408163	0.0244898	0.0204082	0.0571429	0.044898	0.0489796	0.044898	0.0367347	0.0897959	0.0897959	0.0897959	0.0897959	0.110204	0.0612245	0.0734694	0.0408163	0.0163265	0.0244898	0.0122449	0.0122449	0.00408163	0.00408163	0	0	0	0	0	0	0	0	0	0	0	0	0	0	0	0	0	0	0	0	0	0	0	0	0
P152	training	0	0.0242424	0.0484848	0.0484848	0.0666667	0.0969697	0.10303	0.0606061	0.0727273	0.0909091	0.0969697	0.0848485	0.0484848	0.0363636	0.0242424	0.0484848	0.0242424	0	0.0121212	0.00606061	0.00606061	0	0	0	0	0	0	0	0	0	0	0	0	0	0	0	0	0	0	0	0	0	0	0	0	0	0	0
P153	training	0	0.00331675	0.0215589	0.0746269	0.066335	0.0845771	0.0613599	0.0746269	0.0563847	0.0912106	0.0845771	0.101161	0.0679934	0.0646766	0.039801	0.0381426	0.0215589	0.013267	0.0066335	0.0066335	0	0.0066335	0.00497512	0.00331675	0.00497512	0	0	0.00165837	0	0	0	0	0	0	0	0	0	0	0	0	0	0	0	0	0	0	0	0
P154	training	0	0.00107066	0.0107066	0.0192719	0.0278373	0.0299786	0.0438972	0.0396146	0.0513919	0.0888651	0.0856531	0.11349	0.100642	0.0813704	0.0695931	0.0481799	0.0535332	0.0364026	0.0246253	0.0203426	0.00535332	0.0171306	0.00963597	0.00214133	0.00535332	0.00214133	0.00214133	0	0.00214133	0.00428265	0	0	0.00107066	0	0.00107066	0	0	0	0.00107066	0	0	0	0	0	0	0	0	0
P155	training	0	0.000500501	0.01001	0.021021	0.03003	0.0275275	0.03003	0.0345345	0.0335335	0.042042	0.042042	0.0685686	0.0690691	0.0800801	0.0695696	0.0565566	0.0625626	0.044044	0.0405405	0.037037	0.0345345	0.0315315	0.02002	0.024024	0.01001	0.014014	0.0125125	0.011011	0.012012	0.0035035	0.00600601	0.0035035	0.003003	0.0035035	0.002002	0.004004	0.000500501	0.002002	0.001001	0	0.000500501	0.000500501	0	0.000500501	0	0.000500501	0	0
P156	training	0	0.00195312	0.0371094	0.0869141	0.113281	0.0966797	0.0664062	0.0605469	0.0556641	0.0527344	0.0488281	0.0839844	0.0576172	0.0537109	0.0380859	0.0380859	0.0283203	0.0244141	0.0205078	0.00878906	0.0107422	0.0078125	0.000976563	0.00488281	0	0	0	0	0.000976563	0.000976563	0	0	0	0	0	0	0	0	0	0	0	0	0	0	0	0	0	0
P157	training	0	0.00909091	0.0625	0.122727	0.0727273	0.101136	0.0625	0.0738636	0.0545455	0.0693182	0.0522727	0.0693182	0.0443182	0.0590909	0.0431818	0.0295455	0.0193182	0.0170455	0.00795455	0.00681818	0.00681818	0.00454546	0.00340909	0.00340909	0	0.00227273	0.00113636	0.00113636	0	0	0	0	0	0	0	0	0	0	0	0	0	0	0	0	0	0	0	0
P158	training	0	0	0.00322581	0.0225806	0.0322581	0.0467742	0.0548387	0.05	0.0629032	0.108065	0.101613	0.116129	0.0903226	0.109677	0.0709677	0.0435484	0.0354839	0.0209677	0.00483871	0.0112903	0.00322581	0.00483871	0	0.0016129	0.0016129	0	0.0016129	0.0016129	0	0	0	0	0	0	0	0	0	0	0	0	0	0	0	0	0	0	0	0
P159	training	0	0.00137931	0.0289655	0.0455172	0.0551724	0.0510345	0.0855172	0.0758621	0.062069	0.0827586	0.0717241	0.0868966	0.0813793	0.0455172	0.0413793	0.0413793	0.0372414	0.0206897	0.0193103	0.0193103	0.0151724	0.00551724	0.00137931	0.00827586	0.00551724	0	0.00413793	0.00275862	0.00137931	0.00137931	0	0.00137931	0	0	0	0	0	0	0	0	0	0	0	0	0	0	0	0
P160	training	0	0.00245098	0.0294118	0.0857843	0.0857843	0.0882353	0.137255	0.0931373	0.0686275	0.0539216	0.0808824	0.0514706	0.0637255	0.0563725	0.0171569	0.0245098	0.0269608	0.00980392	0.0122549	0.00245098	0.00490196	0.00490196	0	0	0	0	0	0	0	0	0	0	0	0	0	0	0	0	0	0	0	0	0	0	0	0	0	0
P161	training	0	0.0018315	0.029304	0.0586081	0.0421245	0.0586081	0.0769231	0.0677656	0.0677656	0.0714286	0.0860806	0.0695971	0.0787546	0.0824176	0.0567766	0.043956	0.032967	0.0274725	0.0201465	0.00549451	0	0.00732601	0.003663	0.0018315	0.0018315	0	0.0018315	0.0018315	0.0018315	0	0	0	0	0.0018315	0	0	0	0	0	0	0	0	0	0	0	0	0	0
P162	training	0	0.00183823	0.0101103	0.0330882	0.0588235	0.0634191	0.0716912	0.0772059	0.0818015	0.0919118	0.0606618	0.0790441	0.0643382	0.0588235	0.0569853	0.0340074	0.0294118	0.0238971	0.0229779	0.0128676	0.0128676	0.0101103	0.00459559	0.0101103	0.00735294	0.00551471	0.00183823	0.00183823	0.00183823	0.00183823	0.00367647	0	0.000919118	0.000919118	0.000919118	0	0	0.00183823	0	0.000919118	0	0	0	0	0	0	0	0
P163	training	0	0	0.0253165	0.0759494	0.0759494	0.126582	0.0632911	0.101266	0.0886076	0.0759494	0.0506329	0.0886076	0.0506329	0.0759494	0.0506329	0.0253165	0	0	0.0126582	0.0126582	0	0	0	0	0	0	0	0	0	0	0	0	0	0	0	0	0	0	0	0	0	0	0	0	0	0	0	0
P164	training	0	0	0.0239362	0.087766	0.0638298	0.0851064	0.0744681	0.0771277	0.0904255	0.0452128	0.0664894	0.0638298	0.0531915	0.0319149	0.0398936	0.037234	0.0345745	0.0292553	0.0132979	0.00797872	0.0106383	0.0292553	0.0106383	0.00797872	0	0.00797872	0.00265957	0	0	0.00265957	0	0.00265957	0	0	0	0	0	0	0	0	0	0	0	0	0	0	0	0
P165	training	0	0.00147059	0.0191176	0.0573529	0.0808824	0.0823529	0.0720588	0.0647059	0.0602941	0.0941176	0.0735294	0.0838235	0.0691176	0.0632353	0.0470588	0.0367647	0.0264706	0.0176471	0.00735294	0.0132353	0.00441176	0.00588235	0.00588235	0.00588235	0.00147059	0.00147059	0.00294118	0	0	0.00147059	0	0	0	0	0	0	0	0	0	0	0	0	0	0	0	0	0	0
P166	training	0	0.00722674	0.0252936	0.0551039	0.0542005	0.0912376	0.0695574	0.0740741	0.0605239	0.0767841	0.0514905	0.0695574	0.0668473	0.0542005	0.0487805	0.0388437	0.0424571	0.0271003	0.0198735	0.0243902	0.00903342	0.0153568	0.0063234	0.00271003	0.00361337	0.00180668	0.000903342	0.000903342	0.00180668	0	0	0	0	0	0	0	0	0	0	0	0	0	0	0	0	0	0	0
P167	training	0	0	0.0361842	0.0888158	0.101974	0.0822368	0.0657895	0.0526316	0.0493421	0.0723684	0.0888158	0.0888158	0.0328947	0.0657895	0.0230263	0.0493421	0.0328947	0.0131579	0.00986842	0.00328947	0.00328947	0.00986842	0.00657895	0.00328947	0	0.00657895	0	0.00657895	0	0.00328947	0	0.00328947	0	0	0	0	0	0	0	0	0	0	0	0	0	0	0	0
P168	training	0	0.0078534	0.013089	0.0287958	0.0170157	0.0222513	0.0235602	0.0196335	0.0222513	0.0353403	0.0536649	0.0549738	0.0798429	0.0837696	0.100785	0.0876963	0.0811518	0.0641361	0.0353403	0.0667539	0.0287958	0.0222513	0.0091623	0.0143979	0.0104712	0.0065445	0.0052356	0	0.0039267	0.0013089	0	0	0	0	0	0	0	0	0	0	0	0	0	0	0	0	0	0
P169	training	0	0.00284495	0.0128023	0.0369844	0.0440967	0.0355619	0.0426743	0.0284495	0.0412518	0.0625889	0.059744	0.0853485	0.0967283	0.0825036	0.0853485	0.0654339	0.0697013	0.0355619	0.0384068	0.0199147	0.0227596	0.00711238	0.00995733	0.0056899	0.00284495	0.00284495	0	0.00142248	0.00142248	0	0	0	0	0	0	0	0	0	0	0	0	0	0	0	0	0	0	0
P170	training	0	0.00164745	0.0115321	0.0280066	0.0313015	0.0263591	0.0428336	0.0477759	0.0411862	0.092257	0.0576606	0.0988468	0.103789	0.07743	0.0873147	0.0510708	0.0543657	0.0247117	0.0214168	0.0263591	0.0181219	0.00988468	0.014827	0.00988468	0.00494234	0.00329489	0.00329489	0.00329489	0.00329489	0.00164745	0	0.00164745	0	0	0	0	0	0	0	0	0	0	0	0	0	0	0	0
P171	training	0	0	0.0795848	0.117647	0.0865052	0.0484429	0.0553633	0.0588235	0.0622837	0.0553633	0.0311419	0.0380623	0.0519031	0.0311419	0.0242215	0.0311419	0.0380623	0.0346021	0.0519031	0.0346021	0.0207612	0.0207612	0.00692042	0.0103806	0	0	0.0103806	0	0	0	0	0	0	0	0	0	0	0	0	0	0	0	0	0	0	0	0	0
P172	training	0	0	0.00597015	0.0238806	0.0238806	0.0149254	0.0328358	0.0328358	0.0328358	0.0686567	0.0537313	0.0835821	0.0537313	0.0537313	0.0835821	0.0597015	0.080597	0.0716418	0.0328358	0.0477612	0.0328358	0.0447761	0.0119403	0.0149254	0.00895522	0.00895522	0.00298507	0.00597015	0.00597015	0	0	0	0.00298507	0	0	0	0	0	0	0	0	0	0	0	0.00298507	0	0	0
P173	training	0	0	0.00507614	0	0.00507614	0.0101523	0.0203046	0.0609137	0.0456853	0.0609137	0.0812183	0.0964467	0.0659898	0.0659898	0.0609137	0.0507614	0.0456853	0.071066	0.0558376	0.0253807	0.035533	0.0507614	0.0101523	0.0152284	0.0152284	0.00507614	0.0101523	0	0.0101523	0	0	0.00507614	0.00507614	0	0.00507614	0.00507614	0	0	0	0	0	0	0	0	0	0	0	0
P174	training	0	0	0.0208877	0.0365535	0.0548303	0.0809399	0.0496084	0.0704961	0.075718	0.0809399	0.075718	0.0835509	0.10705	0.0887728	0.0600522	0.0208877	0.0208877	0.0104439	0.0130548	0.0104439	0.0078329	0.0078329	0.00522193	0.00522193	0.00261097	0.00261097	0.00261097	0	0	0	0.00261097	0	0	0.00261097	0	0	0	0	0	0	0	0	0	0	0	0	0	0
P175	training	0	0	0.00252525	0.020202	0.0378788	0.0277778	0.0353535	0.0151515	0.0429293	0.0479798	0.0555556	0.0580808	0.0909091	0.0757576	0.0681818	0.0555556	0.0429293	0.0378788	0.0555556	0.040404	0.0328283	0.0454545	0.0252525	0.0277778	0.00252525	0.010101	0.00757576	0.010101	0.00505051	0.00252525	0.00252525	0.00252525	0.00505051	0.00252525	0	0.00757576	0	0	0	0	0	0	0	0	0	0	0	0
P176	training	0	0.00516129	0.0516129	0.0916129	0.083871	0.0722581	0.0735484	0.0619355	0.0567742	0.0683871	0.0606452	0.0516129	0.0735484	0.0567742	0.0387097	0.0451613	0.036129	0.0232258	0.0206452	0.0141935	0.00903226	0.00258064	0.00129032	0.00129032	0	0	0	0	0	0	0	0	0	0	0	0	0	0	0	0	0	0	0	0	0	0	0	0
P177	training	0	0.00346021	0.0138408	0.0692042	0.0311419	0.0276817	0.0415225	0.0380623	0.0588235	0.0380623	0.0380623	0.0761246	0.0692042	0.0622837	0.0761246	0.0553633	0.0761246	0.0484429	0.0553633	0.0346021	0.0276817	0.017301	0.0103806	0.0103806	0.00346021	0.00346021	0.00346021	0.00346021	0	0.00346021	0	0.00346021	0	0	0	0	0	0	0	0	0	0	0	0	0	0	0	0
P178	training	0	0.034188	0.025641	0.119658	0.0854701	0.0598291	0.017094	0.0512821	0.025641	0.0769231	0.025641	0.0683761	0.042735	0.0683761	0.111111	0.0769231	0.042735	0.025641	0.00854701	0.00854701	0	0	0	0.00854701	0	0.00854701	0	0	0	0.00854701	0	0	0	0	0	0	0	0	0	0	0	0	0	0	0	0	0	0
P179	training	0	0	0.0172414	0.0229885	0.0287356	0.0344828	0.0287356	0.0517241	0.0344828	0.0344828	0.0402299	0.0747126	0.0747126	0.0804598	0.0747126	0.0689655	0.0862069	0.0517241	0.0517241	0.0229885	0.0517241	0.0229885	0.0172414	0.0172414	0	0	0.0114943	0	0	0	0	0	0	0	0	0	0	0	0	0	0	0	0	0	0	0	0	0
P180	training	0	0.00782269	0.0247718	0.0456323	0.0482399	0.0378096	0.0508475	0.0677966	0.0482399	0.071708	0.0586701	0.0990874	0.071708	0.0821382	0.0795306	0.0691004	0.029987	0.029987	0.0234681	0.0182529	0.0104302	0.00782269	0.00782269	0.00260756	0.00260756	0.00130378	0	0.00130378	0	0	0.00130378	0	0	0	0	0	0	0	0	0	0	0	0	0	0	0	0	0
P181	training	0	0	0.0509259	0.087963	0.0601852	0.0277778	0.0416667	0.087963	0.0925926	0.106481	0.087963	0.111111	0.087963	0.0694444	0.00462963	0.0277778	0.0185185	0.00462963	0.0138889	0	0.00462963	0.00925926	0.00462963	0	0	0	0	0	0	0	0	0	0	0	0	0	0	0	0	0	0	0	0	0	0	0	0	0
P182	training	0	0.0203488	0.0697674	0.122093	0.127907	0.0755814	0.0610465	0.0639535	0.0697674	0.0813953	0.0494186	0.0639535	0.0552326	0.0319767	0.0436047	0.0116279	0.0145349	0.0203488	0.00872093	0.00290698	0.00290698	0.00290698	0	0	0	0	0	0	0	0	0	0	0	0	0	0	0	0	0	0	0	0	0	0	0	0	0	0
P183	training	0	0.0021692	0.00867679	0.0563991	0.0672451	0.0629067	0.0520607	0.0737527	0.0629067	0.0607375	0.0433839	0.0976139	0.0629067	0.0520607	0.0347072	0.0477223	0.0477223	0.0390456	0.032538	0.021692	0.0195228	0.0151844	0.0043384	0.00867679	0.0043384	0.0043384	0.0021692	0.0021692	0	0.0021692	0.0021692	0.00650759	0	0.0021692	0	0	0	0	0	0	0	0	0	0	0	0	0	0
P184	training	0	0.00296296	0.0177778	0.0607407	0.0696296	0.0785185	0.106667	0.0874074	0.0607407	0.0948148	0.0740741	0.0740741	0.0577778	0.0518519	0.0533333	0.0311111	0.0325926	0.0118519	0.0118519	0.0103704	0.00296296	0.00296296	0.00148148	0	0	0.00148148	0	0.00148148	0.00148148	0	0	0	0	0	0	0	0	0	0	0	0	0	0	0	0	0	0	0
P185	training	0	0	0	0.0383562	0.0383562	0.0712329	0.0630137	0.0493151	0.0739726	0.0630137	0.0821918	0.090411	0.0657534	0.0712329	0.0630137	0.0520548	0.0164384	0.0410959	0.0328767	0.0164384	0.00821918	0.0191781	0.00547945	0.00547945	0.00821918	0.0109589	0	0	0	0	0	0.00273973	0.00547945	0.00547945	0	0	0	0	0	0	0	0	0	0	0	0	0	0
P186	training	0	0.00271739	0.00271739	0.00815217	0.00815217	0.00543478	0.0244565	0.0625	0.0244565	0.0543478	0.0597826	0.0815217	0.0652174	0.11413	0.0597826	0.0815217	0.0625	0.0597826	0.048913	0.0380435	0.0271739	0.0407609	0.0217391	0.0108696	0.0108696	0.00271739	0.00271739	0.00543478	0.00815217	0.00271739	0.00271739	0	0	0	0	0	0	0	0	0	0	0	0	0	0	0	0	0
P187	training	0	0	0.0238095	0.0454545	0.0670996	0.04329	0.0887446	0.0822511	0.0519481	0.0844156	0.0497836	0.0670996	0.0909091	0.0497836	0.0584416	0.0411255	0.038961	0.030303	0.0151515	0.0238095	0.00649351	0	0.00649351	0.012987	0.0021645	0	0.00649351	0.00649351	0.004329	0	0	0	0	0	0	0	0	0	0	0	0.0021645	0	0	0	0	0	0	0
P188	training	0	0	0.0131853	0.0305344	0.0409438	0.0430257	0.0416378	0.0520472	0.0464955	0.0638446	0.0464955	0.0832755	0.0728661	0.0700902	0.074254	0.074254	0.0589868	0.0444136	0.0319223	0.0340042	0.018737	0.0222068	0.00971547	0.00971547	0.00277585	0.00485774	0.00346981	0.00346981	0.000693963	0	0	0.000693963	0.000693963	0.000693963	0	0	0	0	0	0	0	0	0	0	0	0	0	0
P189	training	0	0	0.0101138	0.0189633	0.0278129	0.0467762	0.0518331	0.0543616	0.0493047	0.0657396	0.0619469	0.0720607	0.0632111	0.0657396	0.0670038	0.0404551	0.05689	0.0493047	0.0379267	0.0265487	0.0214918	0.0214918	0.0214918	0.0176991	0.00505689	0.00632111	0.00505689	0.00884956	0.00884956	0.00379267	0.00126422	0.00505689	0.00126422	0	0.00252844	0.00252844	0	0	0	0	0	0.00126422	0	0	0	0	0	0
P190	training	0	0.00266667	0.00533333	0.0293333	0.0506667	0.032	0.0346667	0.0533333	0.064	0.104	0.072	0.088	0.096	0.0826667	0.0693333	0.0746667	0.0506667	0.0133333	0.0213333	0.0213333	0.0106667	0.0106667	0.008	0	0.00266667	0	0	0	0	0.00266667	0	0	0	0	0	0	0	0	0	0	0	0	0	0	0	0	0	0
P191	training	0	0	0.00103734	0.0114108	0.0114108	0.026971	0.0311203	0.0446058	0.0383817	0.0508299	0.0684647	0.0819502	0.0829876	0.0757261	0.0809129	0.0736515	0.0612033	0.0446058	0.0404564	0.0456432	0.030083	0.0124481	0.0124481	0.0165975	0.0197095	0.0103734	0.00829875	0.00414938	0.00518672	0.00311203	0.00207469	0.00207469	0.00103734	0	0	0.00103734	0	0	0	0	0	0	0	0	0	0	0	0
P192	training	0	0.0134228	0.0134228	0.0134228	0.033557	0.0201342	0.0671141	0.0805369	0.0805369	0.0469799	0.0872483	0.0872483	0.0604027	0.0671141	0.0536913	0.0671141	0.0536913	0.0402685	0	0.0469799	0.0201342	0.00671141	0.0134228	0.00671141	0.00671141	0.00671141	0.00671141	0	0	0	0	0	0	0	0	0	0	0	0	0	0	0	0	0	0	0	0	0
P193	training	0	0.0026738	0.0187166	0.0240642	0.0454545	0.0320856	0.0240642	0.0508021	0.0374332	0.0641711	0.0935829	0.112299	0.0802139	0.0668449	0.0828877	0.0508021	0.0588235	0.0294118	0.026738	0.0320856	0.013369	0.0160428	0.013369	0.0160428	0.00534759	0	0.0026738	0	0	0	0	0	0	0	0	0	0	0	0	0	0	0	0	0	0	0	0	0
P194	training	0	0.00114987	0.00919893	0.0206976	0.0341127	0.0360291	0.0348793	0.039862	0.0413952	0.0551936	0.042545	0.0590264	0.0551936	0.0617095	0.0720583	0.0659256	0.0651591	0.0540437	0.0436949	0.0413952	0.0360291	0.0375623	0.0187811	0.0241472	0.0164814	0.00919893	0.00536604	0.0068992	0.00498275	0.00114987	0.00114987	0.00114987	0.00268302	0	0	0.000766577	0	0	0.000383289	0	0	0	0	0	0	0	0	0
P195	training	0	0.00246238	0.0170999	0.0415869	0.0526676	0.0499316	0.0499316	0.0522572	0.0458276	0.0667579	0.0532148	0.0616963	0.0648427	0.0623803	0.0597811	0.0506156	0.0521204	0.0388509	0.0307798	0.0273598	0.0188782	0.024487	0.0151847	0.0150479	0.00807114	0.00943912	0.00656635	0.00396717	0.00465116	0.00355677	0.00191519	0.00259918	0.00150479	0.000957592	0.00109439	0.000820793	0.000273598	0.000136799	0.000273598	0.000410397	0	0	0	0	0	0	0	0
P196	training	0	0.00394477	0.0177515	0.0601578	0.0621302	0.0729783	0.0700197	0.0690335	0.0621302	0.0749507	0.0571992	0.056213	0.061144	0.056213	0.0404339	0.0483235	0.0424063	0.0246548	0.0246548	0.0167653	0.0187377	0.00986193	0.00887574	0.00788955	0.00197239	0.00986193	0.00493097	0.00493097	0.00197239	0.00394477	0	0.00197239	0	0.00295858	0	0	0	0	0	0	0	0.000986193	0	0	0	0	0	0
P197	training	0	0.00105152	0.0136698	0.0452156	0.0651945	0.0694006	0.064143	0.0788644	0.0694006	0.0757098	0.0725552	0.0630915	0.0778128	0.06204	0.0651945	0.0347003	0.0357518	0.0315457	0.0168244	0.0168244	0.0084122	0.00946372	0.00315457	0.0084122	0.0042061	0.00315457	0.00210305	0	0	0.00105152	0	0	0	0	0.00105152	0	0	0	0	0	0	0	0	0	0	0	0	0
P198	training	0	0.00248447	0.0149068	0.0372671	0.0546584	0.0583851	0.0509317	0.0496894	0.0459627	0.0795031	0.0546584	0.0757764	0.0583851	0.0559006	0.0534161	0.0546584	0.0409938	0.0310559	0.0322981	0.0298137	0.0186335	0.021118	0.00993789	0.0149068	0.0111801	0.00993789	0.00248447	0.00496894	0.00621118	0.00496894	0.00372671	0.00248447	0.00372671	0.00124224	0.00124224	0	0.00124224	0	0.00124224	0	0	0	0	0	0	0	0	0
P199	training	0	0	0.00769231	0.0192308	0.0192308	0.0423077	0.0538462	0.1	0.0576923	0.0730769	0.0384615	0.0769231	0.0615385	0.1	0.0576923	0.0423077	0.0615385	0.0307692	0.0230769	0.0307692	0.0230769	0.0153846	0.00769231	0.00769231	0.00384615	0	0.00769231	0.00384615	0	0.00769231	0	0.00384615	0.00384615	0.00384615	0	0.00384615	0.00384615	0	0.00384615	0	0	0.00384615	0	0	0	0	0	0
P200	training	0	0.0124688	0.0723192	0.114713	0.0922693	0.0723192	0.0573566	0.0798005	0.0623441	0.0947631	0.074813	0.074813	0.0374065	0.0498753	0.032419	0.0174564	0.0124688	0.0274314	0	0	0	0.00498753	0.0074813	0	0	0	0	0.00249377	0	0	0	0	0	0	0	0	0	0	0	0	0	0	0	0	0	0	0	0
P201	training	0	0.00308008	0.0225873	0.0718686	0.0626283	0.0605749	0.0554415	0.0770021	0.0687885	0.0718686	0.0492813	0.0831622	0.0544148	0.0585216	0.050308	0.0523614	0.0287474	0.026694	0.0164271	0.0195072	0.0164271	0.0123203	0.00616016	0.013347	0.00410678	0.00513347	0.00205339	0.00102669	0.00102669	0.00102669	0	0	0.00102669	0	0	0.00205339	0	0	0	0.00102669	0	0	0	0	0	0	0	0
P202	training	0	0.00110742	0.047619	0.0919158	0.100775	0.0930233	0.0830565	0.0631229	0.0609081	0.0708749	0.0653378	0.0598007	0.0509413	0.0465116	0.0376523	0.0254707	0.0321152	0.0143965	0.021041	0.00664452	0.0055371	0.00664452	0.00332226	0.00664452	0.00221484	0	0.00110742	0.00110742	0.00110742	0	0	0	0	0	0	0	0	0	0	0	0	0	0	0	0	0	0	0
P203	training	0	0.0017331	0.017331	0.0467938	0.0623917	0.0623917	0.0745234	0.0519931	0.0710572	0.0727903	0.0641248	0.0589255	0.0658579	0.0571924	0.0589255	0.0554593	0.05026	0.0259965	0.0155979	0.0190641	0.00866551	0.0121317	0.0155979	0.00519931	0.0034662	0.0034662	0.00519931	0.0034662	0.00519931	0	0.0017331	0.0017331	0	0	0	0	0	0	0	0	0	0	0	0.0017331	0	0	0	0
P204	training	0	0.00426743	0.0583215	0.139403	0.128023	0.133713	0.083926	0.0697013	0.0668563	0.0654339	0.0554765	0.0526316	0.0398293	0.029872	0.0199147	0.00995733	0.0170697	0.00711238	0.00426743	0.0056899	0.00284495	0.00142248	0.00142248	0.00142248	0.00142248	0	0	0	0	0	0	0	0	0	0	0	0	0	0	0	0	0	0	0	0	0	0	0
P205	training	0	0.00851064	0.0170213	0.0382979	0.0510638	0.0680851	0.0680851	0.0723404	0.0680851	0.0765957	0.0382979	0.0510638	0.0595745	0.0595745	0.0765957	0.0340426	0.0425532	0.0425532	0.0510638	0.0170213	0.0212766	0.00851064	0.00425532	0.00851064	0.00425532	0.00425532	0.00425532	0	0	0	0	0	0	0.00425532	0	0	0	0	0	0	0	0	0	0	0	0	0	0
P206	training	0	0	0	0	0.0740741	0.0123457	0.0123457	0.0617284	0.0740741	0.0987654	0.037037	0.0864198	0.0493827	0.0987654	0.135802	0.0987654	0.0246914	0	0.0617284	0.0493827	0	0.0123457	0	0.0123457	0	0	0	0	0	0	0	0	0	0	0	0	0	0	0	0	0	0	0	0	0	0	0	0
P207	training	0	0.0100575	0.0445402	0.0977011	0.107759	0.0948276	0.0775862	0.0531609	0.0488506	0.0962644	0.0603448	0.0632184	0.0718391	0.0603448	0.033046	0.0287356	0.0258621	0.012931	0.00718391	0.00287356	0	0.00143678	0	0.00143678	0	0	0	0	0	0	0	0	0	0	0	0	0	0	0	0	0	0	0	0	0	0	0	0
P208	training	0	0	0.0334728	0.0627615	0.112971	0.117155	0.121339	0.0711297	0.083682	0.0543933	0.0585774	0.0502092	0.0543933	0.0376569	0.0292887	0.0209205	0.0083682	0.0083682	0.0083682	0.0209205	0.0041841	0.0125523	0.0083682	0.0041841	0	0	0	0	0	0	0	0	0.0041841	0	0	0.0041841	0.0041841	0	0	0	0	0.0041841	0	0	0	0	0	0
P209	training	0	0	0.0228758	0.0228758	0.0196078	0.0196078	0.0163399	0.0261438	0.0261438	0.0620915	0.0588235	0.0718954	0.0522876	0.0784314	0.0882353	0.0915033	0.0490196	0.0490196	0.0490196	0.0359477	0.0130719	0.0326797	0.00653595	0.0392157	0.0130719	0.00980392	0.0196078	0.00653595	0	0.00980392	0	0.00653595	0	0	0	0	0	0	0	0.00326797	0	0	0	0	0	0	0	0
P210	training	0	0.00297619	0.014881	0.046131	0.0714286	0.0505952	0.0625	0.0684524	0.0625	0.0654762	0.0729167	0.0863095	0.0625	0.0625	0.0505952	0.0282738	0.0282738	0.0178571	0.0178571	0.0178571	0.0193452	0.0178571	0.0119048	0.0104167	0.00595238	0.00446429	0.00297619	0.00297619	0.0104167	0.0119048	0.0014881	0.00446429	0	0.0014881	0.0014881	0	0	0.0014881	0	0.0014881	0	0	0	0	0	0	0	0
P211	training	0	0.00578035	0.00578035	0.00578035	0.0462428	0.0404624	0.0462428	0.0809249	0.0751445	0.127168	0.0520231	0.0867052	0.121387	0.0462428	0.0867052	0.017341	0.0520231	0.0115607	0.0404624	0.0115607	0.017341	0.00578035	0	0	0.0115607	0	0	0.00578035	0	0	0	0	0	0	0	0	0	0	0	0	0	0	0	0	0	0	0	0
P212	training	0	0.00337838	0.0304054	0.0591216	0.0641892	0.0591216	0.0709459	0.0658784	0.0641892	0.0861486	0.0743243	0.0709459	0.0945946	0.0540541	0.035473	0.0506757	0.0371622	0.0236486	0.0168919	0.00506757	0.00675676	0.00506757	0.00337838	0.00337838	0	0.00337838	0.00506757	0.00168919	0.00168919	0.00168919	0	0	0.00168919	0	0	0	0	0	0	0	0	0	0	0	0	0	0	0
P213	training	0	0	0.00361011	0.0120337	0.0180505	0.0300842	0.0517449	0.0541516	0.0673887	0.0962696	0.087846	0.0950662	0.0758123	0.0722022	0.0746089	0.0577617	0.0505415	0.0469314	0.0240674	0.0264741	0.00962695	0.00722022	0.00361011	0.0108303	0.00601685	0.00601685	0.00481348	0.00481348	0	0	0.00120337	0.00120337	0	0	0	0	0	0	0	0	0	0	0	0	0	0	0	0
P214	training	0	0.0141935	0.0580645	0.103226	0.108387	0.0941935	0.0593548	0.0593548	0.0619355	0.0696774	0.0541935	0.0593548	0.0567742	0.0554839	0.0309677	0.0335484	0.0219355	0.0141935	0.0180645	0.00774194	0.00516129	0.00387097	0.00258064	0.00258064	0.00258064	0.00129032	0	0	0	0	0	0	0	0	0	0.00129032	0	0	0	0	0	0	0	0	0	0	0	0
P215	training	0	0.008	0.06	0.112	0.09	0.102	0.06	0.088	0.066	0.064	0.05	0.07	0.056	0.034	0.038	0.028	0.016	0.012	0.016	0.006	0.006	0.01	0.004	0.002	0	0	0.002	0	0	0	0	0	0	0	0	0	0	0	0	0	0	0	0	0	0	0	0	0
P216	training	0	0.00147275	0.00736377	0.0191458	0.0250368	0.0353461	0.0338733	0.0530191	0.0574374	0.0810015	0.0765832	0.136966	0.0883652	0.078056	0.0765832	0.0589102	0.0456554	0.0338733	0.0338733	0.0220913	0.0147275	0.00736377	0.00441826	0.00294551	0	0	0.00147275	0.00147275	0.00147275	0	0.00147275	0	0	0	0	0	0	0	0	0	0	0	0	0	0	0	0	0
P217	training	0	0.000340832	0.00204499	0.00443081	0.00817996	0.0122699	0.0122699	0.0201091	0.026244	0.0477164	0.0555556	0.0719155	0.0702113	0.0763463	0.0695297	0.0630539	0.062713	0.0613497	0.0504431	0.0419223	0.0347648	0.0378323	0.0255624	0.0245399	0.0194274	0.0224949	0.0173824	0.0146558	0.0132924	0.00545331	0.00579414	0.00886162	0.00374915	0.00306749	0.00136333	0.00136333	0.000340832	0.00170416	0.000340832	0.000340832	0.000681663	0.000340832	0	0	0	0	0	0
P218	validation	0	0	0.00257732	0.0180412	0.0360825	0.0283505	0.0489691	0.0541237	0.0515464	0.0876289	0.0798969	0.113402	0.115979	0.126289	0.0773196	0.0541237	0.0231959	0.0386598	0.0128866	0.00515464	0.00257732	0.00257732	0.00773196	0.00257732	0.00257732	0.00515464	0.00257732	0	0	0	0	0	0	0	0	0	0	0	0	0	0	0	0	0	0	0	0	0
P219	validation	0	0	0.0184287	0.132881	0.120272	0.111542	0.0872939	0.0775946	0.0795344	0.0814743	0.0601358	0.0640155	0.0446169	0.0271581	0.0184287	0.013579	0.0126091	0.00969932	0.00872939	0.00678953	0.00387973	0.000969932	0.00387973	0.00581959	0.00387973	0.0029098	0.0029098	0	0.000969932	0	0	0	0	0	0	0	0	0	0	0	0	0	0	0	0	0	0	0
P220	validation	0	0	0.0492228	0.15544	0.142487	0.132124	0.0906736	0.0906736	0.0621762	0.0466321	0.0569948	0.0388601	0.0310881	0.0103627	0.015544	0.015544	0.0207254	0.0129534	0.0103627	0.00259067	0.00518135	0.00259067	0.00259067	0	0.00259067	0.00259067	0	0	0	0	0	0	0	0	0	0	0	0	0	0	0	0	0	0	0	0	0	0
P221	validation	0	0	0.00590842	0.0457903	0.0901034	0.0723781	0.0886263	0.0649926	0.0694239	0.0856721	0.0664697	0.0812408	0.0679468	0.0605613	0.05613	0.0324963	0.0295421	0.0206795	0.0206795	0.0162482	0.00590842	0.00590842	0.00295421	0.00590842	0.00295421	0.00147711	0	0	0	0	0	0	0	0	0	0	0	0	0	0	0	0	0	0	0	0	0	0
P222	validation	0	0	0	0.0227273	0.0324675	0.0454545	0.0551948	0.0616883	0.0811688	0.107143	0.0779221	0.0974026	0.0811688	0.0616883	0.038961	0.0292208	0.0551948	0.0357143	0.0324675	0.0292208	0.0162338	0.0292208	0.00649351	0	0.00324675	0	0	0	0	0	0	0	0	0	0	0	0	0	0	0	0	0	0	0	0	0	0	0
P223	validation	0	0	0.0101695	0.0847458	0.0779661	0.108475	0.0508475	0.0610169	0.0677966	0.0745763	0.0813559	0.0644068	0.0508475	0.0474576	0.0847458	0.0305085	0.0440678	0.020339	0.0101695	0.00677966	0.0101695	0.00677966	0.00338983	0	0	0.00338983	0	0	0	0	0	0	0	0	0	0	0	0	0	0	0	0	0	0	0	0	0	0
P224	validation	0	0	0.00749064	0.0898876	0.093633	0.093633	0.0599251	0.0636704	0.071161	0.0636704	0.0674157	0.0561798	0.0486891	0.0411985	0.071161	0.0299625	0.0524345	0.0449438	0.0149813	0.00749064	0.00749064	0	0.00749064	0	0.00374532	0.00374532	0	0	0	0	0	0	0	0	0	0	0	0	0	0	0	0	0	0	0	0	0	0
P225	validation	0	0	0.0424837	0.160131	0.107843	0.104575	0.0751634	0.0718954	0.0326797	0.0424837	0.0522876	0.0392157	0.0457516	0.0424837	0.0130719	0.0294118	0.0228758	0.0261438	0.0196078	0.0261438	0.00653595	0.00653595	0.0130719	0.00326797	0.00980392	0.00326797	0	0.00326797	0	0	0	0	0	0	0	0	0	0	0	0	0	0	0	0	0	0	0	0
P226	validation	0	0	0	0.0152225	0.0351288	0.0386417	0.0444965	0.0351288	0.0421546	0.0667447	0.0667447	0.0971897	0.101874	0.120609	0.0925059	0.0690867	0.0468384	0.0480094	0.0374707	0.0175644	0.0128806	0.00468384	0.00351288	0.00117096	0.00117096	0	0.00117096	0	0	0	0	0	0	0	0	0	0	0	0	0	0	0	0	0	0	0	0	0
P227	validation	0	0	0	0.0379747	0.0632911	0.0337553	0.0337553	0.0506329	0.0632911	0.105485	0.0759494	0.0970464	0.092827	0.0548523	0.07173	0.0590717	0.0337553	0.0253165	0.0253165	0.0295359	0.0168776	0.0126582	0	0	0.00421941	0	0	0	0.00843882	0.00421941	0	0	0	0	0	0	0	0	0	0	0	0	0	0	0	0	0	0
P228	validation	0	0	0.00790514	0.0948617	0.110672	0.0988142	0.027668	0.0592885	0.0671937	0.0474308	0.0711462	0.0592885	0.0355731	0.083004	0.0632411	0.0513834	0.0316206	0.0395257	0.0237154	0.0197628	0	0	0.00790514	0	0	0	0	0	0	0	0	0	0	0	0	0	0	0	0	0	0	0	0	0	0	0	0	0
P229	validation	0	0	0.0160183	0.0549199	0.0869565	0.0457666	0.0526316	0.0434783	0.0480549	0.0640732	0.0549199	0.0709382	0.0778032	0.0892449	0.0663616	0.0480549	0.0526316	0.0320366	0.0343249	0.0160183	0.0114416	0.0114416	0.00915332	0.00457666	0.00228833	0	0.00228833	0.00457666	0	0	0	0	0	0	0	0	0	0	0	0	0	0	0	0	0	0	0	0
P230	validation	0	0	0.0177165	0.108268	0.120079	0.0925197	0.116142	0.0925197	0.0610236	0.0531496	0.0511811	0.0629921	0.0413386	0.0393701	0.0275591	0.0354331	0.023622	0.0177165	0.011811	0.00984252	0.00393701	0.00590551	0	0.00393701	0.00393701	0	0	0	0	0	0	0	0	0	0	0	0	0	0	0	0	0	0	0	0	0	0	0
P231	validation	0	0	0.00900901	0.0660661	0.0840841	0.0780781	0.0510511	0.0600601	0.0510511	0.0600601	0.048048	0.0630631	0.039039	0.048048	0.0570571	0.0570571	0.0750751	0.042042	0.018018	0.018018	0.015015	0.012012	0.00600601	0.018018	0.00600601	0.00900901	0.00900901	0	0	0	0	0	0	0	0	0	0	0	0	0	0	0	0	0	0	0	0	0
P232	validation	0	0	0.00330033	0.029703	0.0511551	0.0528053	0.0693069	0.0412541	0.0594059	0.0808581	0.0759076	0.0709571	0.0808581	0.0907591	0.0792079	0.0445545	0.0511551	0.0313531	0.0115512	0.019802	0.0165016	0.00825082	0.00825082	0.0049505	0.0049505	0.00660066	0.0049505	0	0.00165017	0	0	0	0	0	0	0	0	0	0	0	0	0	0	0	0	0	0	0
P233	validation	0	0	0.0159236	0.0828025	0.0732484	0.089172	0.10828	0.0764331	0.0828025	0.0636943	0.044586	0.0732484	0.089172	0.044586	0.0573248	0.0254777	0.0382166	0.0191083	0.00636943	0.00318471	0.00318471	0.00318471	0	0	0	0	0	0	0	0	0	0	0	0	0	0	0	0	0	0	0	0	0	0	0	0	0	0
P234	validation	0	0	0.00687285	0.0687285	0.0962199	0.0652921	0.0996564	0.0687285	0.0687285	0.0756014	0.0824742	0.0549828	0.0687285	0.0378007	0.0274914	0.0378007	0.0343643	0.024055	0.0171821	0.00687285	0.00343643	0.00687285	0.0171821	0.00343643	0.0103093	0.00687285	0.00687285	0	0.00343643	0	0	0	0	0	0	0	0	0	0	0	0	0	0	0	0	0	0	0
P235	validation	0	0	0.0234375	0.0703125	0.101562	0.127604	0.122396	0.0755208	0.0963542	0.0651042	0.0286458	0.0442708	0.046875	0.0234375	0.0338542	0.0208333	0.03125	0.03125	0.0104167	0.015625	0.0130208	0.00520833	0.00260417	0	0.00520833	0.00520833	0	0	0	0	0	0	0	0	0	0	0	0	0	0	0	0	0	0	0	0	0	0
P236	validation	0	0	0.00724638	0.0724638	0.0652174	0.0507246	0.0144928	0.0362319	0.0434783	0.0217391	0.057971	0.0652174	0.152174	0.108696	0.0869565	0.0362319	0.057971	0.0289855	0.0289855	0.0144928	0	0.0144928	0.0144928	0.0144928	0.00724638	0	0	0	0	0	0	0	0	0	0	0	0	0	0	0	0	0	0	0	0	0	0	0
P237	validation	0	0	0.0300601	0.152305	0.142285	0.11022	0.118236	0.0701403	0.0621242	0.0621242	0.0360721	0.0601202	0.0340681	0.0440882	0.0240481	0.0140281	0.00801603	0.00801603	0.012024	0.00601202	0.00200401	0	0.00200401	0	0	0	0.00200401	0	0	0	0	0	0	0	0	0	0	0	0	0	0	0	0	0	0	0	0	0
P238	validation	0	0	0.00337838	0.0777027	0.0810811	0.101351	0.101351	0.097973	0.0777027	0.0878378	0.0337838	0.0777027	0.0405405	0.0540541	0.0304054	0.0405405	0.0337838	0.0101351	0.0135135	0.00675676	0.0101351	0.00675676	0.00337838	0	0.00337838	0	0	0	0.00337838	0.00337838	0	0	0	0	0	0	0	0	0	0	0	0	0	0	0	0	0	0
P239	validation	0	0	0.00473934	0.00947867	0.0189573	0.0473934	0.0189573	0.014218	0.0331754	0.028436	0.0473934	0.0521327	0.14218	0.161137	0.175355	0.113744	0.104265	0.014218	0.00947867	0	0.00473934	0	0	0	0	0	0	0	0	0	0	0	0	0	0	0	0	0	0	0	0	0	0	0	0	0	0	0
P240	validation	0	0	0	0.0147059	0.00735294	0.0294118	0.00735294	0.0514706	0.0294118	0.0588235	0.0441176	0.0661765	0.154412	0.110294	0.125	0.139706	0.0735294	0.0441176	0	0.0294118	0.00735294	0.00735294	0	0	0	0	0	0	0	0	0	0	0	0	0	0	0	0	0	0	0	0	0	0	0	0	0	0
P241	validation	0	0	0	0.0212766	0	0	0.0212766	0.0212766	0.0638298	0.0851064	0.0851064	0.0425532	0.106383	0.106383	0.12766	0.0638298	0.170213	0	0.0425532	0.0212766	0.0212766	0	0	0	0	0	0	0	0	0	0	0	0	0	0	0	0	0	0	0	0	0	0	0	0	0	0	0
P242	validation	0	0	0	0.00462963	0.0132275	0.0198413	0.0304233	0.0257937	0.0310847	0.0509259	0.0456349	0.0727513	0.105159	0.143519	0.145503	0.0978836	0.0839947	0.0522487	0.0277778	0.0125661	0.010582	0.0119048	0.00595238	0.00396825	0.0026455	0.00132275	0.000661376	0	0	0	0	0	0	0	0	0	0	0	0	0	0	0	0	0	0	0	0	0
P243	validation	0	0	0	0.011236	0.0299625	0.0449438	0.0374532	0.0149813	0.0411985	0.0224719	0.0449438	0.0599251	0.0749064	0.101124	0.131086	0.161049	0.082397	0.071161	0.0299625	0.0187266	0.00749064	0.011236	0	0.00374532	0	0	0	0	0	0	0	0	0	0	0	0	0	0	0	0	0	0	0	0	0	0	0	0
P244	validation	0	0	0	0.038835	0.0631068	0.0339806	0.0582524	0.0242718	0.0436893	0.0533981	0.0631068	0.092233	0.150485	0.145631	0.0970874	0.0825243	0.0145631	0.0145631	0.00485437	0.0194175	0	0	0	0	0	0	0	0	0	0	0	0	0	0	0	0	0	0	0	0	0	0	0	0	0	0	0	0
P245	validation	0	0	0.0163043	0.0380435	0.0326087	0.0380435	0.0271739	0.0271739	0.013587	0.0461957	0.0407609	0.0951087	0.141304	0.13587	0.130435	0.0896739	0.0407609	0.0244565	0	0.0244565	0.013587	0.0108696	0.00271739	0.00815217	0	0	0.00271739	0	0	0	0	0	0	0	0	0	0	0	0	0	0	0	0	0	0	0	0	0
P246	validation	0	0	0.0366492	0.117801	0.0732984	0.0759162	0.0706806	0.0863874	0.0575916	0.0837696	0.0628272	0.065445	0.0602094	0.039267	0.0183246	0.0235602	0.0157068	0.0183246	0.013089	0.0209424	0.0104712	0.026178	0.0104712	0.0104712	0	0	0.0026178	0	0	0	0	0	0	0	0	0	0	0	0	0	0	0	0	0	0	0	0	0
P247	validation	0	0	0.00333333	0.0833333	0.0666667	0.07	0.11	0.0733333	0.0733333	0.0866667	0.07	0.06	0.0733333	0.0566667	0.0566667	0.04	0.0366667	0.0166667	0.0133333	0	0.00666667	0.00333333	0	0	0	0	0	0	0	0	0	0	0	0	0	0	0	0	0	0	0	0	0	0	0	0	0	0
P248	validation	0	0	0.00462963	0.0509259	0.0763889	0.0578704	0.0555556	0.0601852	0.087963	0.0671296	0.0648148	0.087963	0.12963	0.087963	0.0532407	0.0324074	0.0231481	0.0115741	0.00925926	0.0115741	0.0115741	0.00462963	0.00694444	0.00462963	0	0	0	0	0	0	0	0	0	0	0	0	0	0	0	0	0	0	0	0	0	0	0	0
P249	validation	0	0	0	0.0470588	0.0588235	0.0470588	0.0352941	0.0294118	0.0823529	0.0470588	0.0705882	0.0529412	0.1	0.0470588	0.0882353	0.1	0.0647059	0.0529412	0.0411765	0	0.0176471	0.0176471	0	0	0	0	0	0	0	0	0	0	0	0	0	0	0	0	0	0	0	0	0	0	0	0	0	0
P250	validation	0	0	0.00152672	0.0198473	0.0351145	0.048855	0.048855	0.0519084	0.0335878	0.0564885	0.059542	0.0839695	0.122137	0.109924	0.0717557	0.070229	0.0748092	0.0519084	0.0244275	0.00916031	0.0137405	0.00610687	0.00305344	0.00152672	0	0	0	0.00152672	0	0	0	0	0	0	0	0	0	0	0	0	0	0	0	0	0	0	0	0
P251	validation	0	0	0.00946372	0.0578339	0.0767613	0.0767613	0.0557308	0.0452156	0.0378549	0.0578339	0.0410095	0.0588854	0.0368034	0.0557308	0.064143	0.0746583	0.0715037	0.06204	0.044164	0.022082	0.0189274	0.0136698	0.00525762	0.00630915	0.00525762	0	0.00105152	0.00105152	0	0	0	0	0	0	0	0	0	0	0	0	0	0	0	0	0	0	0	0
P252	validation	0	0	0	0.0359281	0.0718563	0.0718563	0.0718563	0.101796	0.0778443	0.0898204	0.0718563	0.0598802	0.0538922	0.125749	0.0718563	0.0479042	0.0179641	0	0.011976	0.011976	0	0	0	0.00598802	0	0	0	0	0	0	0	0	0	0	0	0	0	0	0	0	0	0	0	0	0	0	0	0
P253	validation	0	0	0.0133333	0.116667	0.126667	0.106667	0.106667	0.08	0.0533333	0.0666667	0.04	0.0666667	0.0766667	0.0366667	0.0166667	0.02	0.01	0.01	0.00666667	0.0133333	0.00666667	0.01	0.00333333	0.00333333	0.00333333	0	0	0.00333333	0	0.00333333	0	0	0	0	0	0	0	0	0	0	0	0	0	0	0	0	0	0
P254	validation	0	0	0	0.17094	0.153846	0.0769231	0.0769231	0.0598291	0.0854701	0.042735	0.017094	0.0512821	0.042735	0.017094	0.0512821	0.017094	0.034188	0.017094	0.0512821	0	0.00854701	0.025641	0	0	0	0	0	0	0	0	0	0	0	0	0	0	0	0	0	0	0	0	0	0	0	0	0	0
P255	validation	0	0	0.00543478	0.0434783	0.0815217	0.0978261	0.076087	0.0869565	0.0869565	0.0597826	0.076087	0.048913	0.0597826	0.0597826	0.0706522	0.0217391	0.0326087	0.0163043	0.0163043	0.0163043	0.0108696	0.0163043	0	0	0.00543478	0.0108696	0	0	0	0	0	0	0	0	0	0	0	0	0	0	0	0	0	0	0	0	0	0
P256	validation	0	0	0	0.0454545	0.0397727	0.0482955	0.0369318	0.0539773	0.0511364	0.09375	0.0795455	0.147727	0.122159	0.150568	0.0738636	0.03125	0.0142045	0.00284091	0	0.00284091	0.00284091	0.00284091	0	0	0	0	0	0	0	0	0	0	0	0	0	0	0	0	0	0	0	0	0	0	0	0	0	0
P257	validation	0	0	0	0.0363636	0.0181818	0	0.0909091	0.0727273	0.0727273	0.163636	0.109091	0.0909091	0.163636	0.0727273	0.0545455	0.0545455	0	0	0	0	0	0	0	0	0	0	0	0	0	0	0	0	0	0	0	0	0	0	0	0	0	0	0	0	0	0	0	0
P258	validation	0	0	0.00617284	0.12963	0.0987654	0.108025	0.0648148	0.0462963	0.0432099	0.0740741	0.0740741	0.0493827	0.0802469	0.0771605	0.037037	0.037037	0.037037	0.0216049	0.00308642	0.00925926	0.00308642	0	0	0	0	0	0	0	0	0	0	0	0	0	0	0	0	0	0	0	0	0	0	0	0	0	0	0
P259	validation	0	0	0.0811099	0.257204	0.129136	0.0683031	0.0651014	0.0618997	0.0458911	0.0341515	0.0426894	0.0490929	0.0490929	0.0416222	0.0277481	0.018143	0.0128068	0.00320171	0.00533618	0.00106724	0.00426894	0.00106724	0	0.00106724	0	0	0	0	0	0	0	0	0	0	0	0	0	0	0	0	0	0	0	0	0	0	0	0
P260	validation	0	0	0.00242131	0.00968523	0.0338983	0.0387409	0.0266344	0.0435835	0.0242131	0.0338983	0.0532688	0.0750605	0.0992736	0.123487	0.116223	0.106538	0.094431	0.0653753	0.0217918	0.0121065	0.00968523	0.00242131	0.00242131	0.00242131	0.00242131	0	0	0	0	0	0	0	0	0	0	0	0	0	0	0	0	0	0	0	0	0	0	0
P261	validation	0	0.0022779	0.00683371	0.0455581	0.0523918	0.0455581	0.0546697	0.0569476	0.0637813	0.0865604	0.0842825	0.118451	0.129841	0.100228	0.0637813	0.0296128	0.0296128	0.0113895	0	0.00455581	0.00911162	0.0022779	0	0	0.0022779	0	0	0	0	0	0	0	0	0	0	0	0	0	0	0	0	0	0	0	0	0	0	0
P262	validation	0	0	0.0166667	0.0333333	0.0416667	0.0527778	0.0305556	0.0416667	0.0472222	0.075	0.0722222	0.0888889	0.0722222	0.1	0.0638889	0.0555556	0.0666667	0.05	0.0472222	0.0138889	0.0111111	0.00555556	0	0.00555556	0.00277778	0.00277778	0	0	0	0	0	0	0.00277778	0	0	0	0	0	0	0	0	0	0	0	0	0	0	0
P263	validation	0	0	0.00732601	0.040293	0.0494505	0.0457875	0.0457875	0.0531136	0.0494505	0.0695971	0.0586081	0.0879121	0.0805861	0.0695971	0.0879121	0.0750916	0.047619	0.043956	0.0274725	0.0311355	0.00915751	0.00732601	0.00549451	0.003663	0	0	0.0018315	0	0.0018315	0	0	0	0	0	0	0	0	0	0	0	0	0	0	0	0	0	0	0
P264	validation	0	0	0.00161031	0	0.00483092	0.00966184	0.00805153	0.0289855	0.0112721	0.0161031	0.041868	0.0901771	0.143317	0.220612	0.165862	0.10306	0.0724638	0.057971	0.0112721	0.00805153	0	0.00161031	0.00161031	0.00161031	0	0	0	0	0	0	0	0	0	0	0	0	0	0	0	0	0	0	0	0	0	0	0	0
P265	validation	0	0	0.0469484	0.207746	0.117371	0.0680751	0.0704225	0.0422535	0.0352113	0.0610329	0.0622066	0.0715962	0.0481221	0.0422535	0.0352113	0.0246479	0.0223005	0.0152582	0.00469484	0.0105634	0.00704225	0	0.00117371	0.00352113	0.00234742	0	0	0	0	0	0	0	0	0	0	0	0	0	0	0	0	0	0	0	0	0	0	0
P266	validation	0	0	0.00163532	0.0212592	0.0286182	0.0302535	0.0466067	0.0335241	0.0425184	0.045789	0.053148	0.0719542	0.103843	0.110384	0.103843	0.104661	0.0817661	0.0539657	0.0343418	0.0106296	0.00654129	0.00408831	0.00327065	0.00327065	0.000817661	0.000817661	0.00163532	0	0.000817661	0	0	0	0	0	0	0	0	0	0	0	0	0	0	0	0	0	0	0
P267	validation	0	0	0.0021692	0.0260304	0.0433839	0.0585683	0.0368764	0.0715835	0.0520607	0.101952	0.0780911	0.104121	0.0954447	0.0867679	0.0629067	0.0563991	0.0563991	0.0151844	0.0195228	0.0130152	0.0043384	0.00650759	0.0021692	0.0021692	0.0021692	0	0.0021692	0	0	0	0	0	0	0	0	0	0	0	0	0	0	0	0	0	0	0	0	0
P268	validation	0	0	0	0	0.00898204	0.011976	0.0209581	0.0538922	0.0568862	0.0898204	0.0898204	0.113772	0.101796	0.0898204	0.0838323	0.0718563	0.0808383	0.0479042	0.0269461	0.0179641	0.00898204	0.0149701	0	0	0	0.00598802	0.00299401	0	0	0	0	0	0	0	0	0	0	0	0	0	0	0	0	0	0	0	0	0
P269	validation	0	0	0.0100806	0.0483871	0.0423387	0.0362903	0.0564516	0.0483871	0.0483871	0.0604839	0.0625	0.078629	0.102823	0.110887	0.0725806	0.0625	0.0504032	0.0383065	0.0141129	0.0241935	0.00806452	0.00806452	0.0100806	0.00403226	0.00201613	0	0	0	0	0	0	0	0	0	0	0	0	0	0	0	0	0	0	0	0	0	0	0
P270	validation	0	0	0.00465116	0.0465116	0.072093	0.113953	0.0697674	0.044186	0.0651163	0.0627907	0.0325581	0.055814	0.0372093	0.0697674	0.055814	0.0465116	0.055814	0.0325581	0.0348837	0.0232558	0.0162791	0.0209302	0.0116279	0.00697674	0.00930233	0.00465116	0	0.00697674	0	0	0	0	0	0	0	0	0	0	0	0	0	0	0	0	0	0	0	0
P271	validation	0	0	0.0685714	0.16	0.12	0.125714	0.0457143	0.0685714	0.04	0.0857143	0.0342857	0.08	0.0857143	0.0571429	0.0171429	0	0.00571429	0	0	0.00571429	0	0	0	0	0	0	0	0	0	0	0	0	0	0	0	0	0	0	0	0	0	0	0	0	0	0	0	0
P272	validation	0	0	0.00956938	0.0717703	0.0781499	0.0781499	0.0637959	0.0542265	0.0590112	0.0574163	0.062201	0.0797448	0.125997	0.092504	0.076555	0.0350877	0.0271132	0.0127592	0.00478469	0.00637959	0.00318979	0	0	0.0015949	0	0	0	0	0	0	0	0	0	0	0	0	0	0	0	0	0	0	0	0	0	0	0	0
P273	validation	0	0	0.000829876	0.00414938	0.0174274	0.019917	0.0406639	0.0473029	0.0390041	0.0605809	0.0564315	0.0871369	0.0929461	0.0962656	0.112863	0.108714	0.0705394	0.0381743	0.0307054	0.0124481	0.0141079	0.00912863	0.00995851	0.00995851	0.00165975	0.006639	0.00248963	0.00497925	0.00165975	0.000829876	0.00165975	0.000829876	0	0	0	0	0	0	0	0	0	0	0	0	0	0	0	0
P274	validation	0	0	0.00537634	0.0483871	0.0860215	0.0752688	0.112903	0.0483871	0.0698925	0.0698925	0.0537634	0.102151	0.112903	0.0698925	0.0483871	0.0268817	0.0215054	0.016129	0.0215054	0.00537634	0.00537634	0	0	0	0	0	0	0	0	0	0	0	0	0	0	0	0	0	0	0	0	0	0	0	0	0	0	0
P275	validation	0	0	0.00121065	0.0151332	0.0417676	0.0532688	0.0532688	0.0538741	0.0466102	0.0562954	0.0653753	0.0901937	0.102906	0.113196	0.0968523	0.0756659	0.0417676	0.031477	0.0163438	0.0115012	0.00605327	0.0090799	0.00484261	0.00544794	0.00363196	0.00121065	0.00181598	0.000605327	0.000605327	0	0	0	0	0	0	0	0	0	0	0	0	0	0	0	0	0	0	0
P276	validation	0	0	0	0.0137825	0.0551302	0.0551302	0.0643185	0.0765697	0.0781011	0.11026	0.101072	0.085758	0.0980092	0.0689127	0.0597243	0.0535988	0.0352221	0.0168453	0.00459418	0.00918836	0.00612557	0.00153139	0.00306279	0.00153139	0	0	0.00153139	0	0	0	0	0	0	0	0	0	0	0	0	0	0	0	0	0	0	0	0	0
P277	validation	0	0	0.00353357	0.0742049	0.106007	0.0865724	0.0671378	0.0724382	0.0706714	0.0777385	0.065371	0.0812721	0.0706714	0.0565371	0.0583039	0.0441696	0.0212014	0.0159011	0.0106007	0.00530035	0.00530035	0.00530035	0.00176678	0	0	0	0	0	0	0	0	0	0	0	0	0	0	0	0	0	0	0	0	0	0	0	0	0
P278	validation	0	0	0.0285036	0.0760095	0.0546318	0.0688836	0.0712589	0.0902613	0.0451306	0.0522565	0.0712589	0.118765	0.0973872	0.0736342	0.0522565	0.0380048	0.0142518	0.0261283	0.00475059	0.00712589	0.00475059	0.0023753	0	0	0	0.0023753	0	0	0	0	0	0	0	0	0	0	0	0	0	0	0	0	0	0	0	0	0	0
P279	validation	0	0	0.00871731	0.100872	0.0797011	0.0647572	0.0684932	0.0635118	0.0547945	0.0523039	0.0647572	0.0772105	0.0859278	0.0660025	0.0672478	0.0336239	0.0423412	0.0236613	0.0161893	0.0124533	0.00622665	0.00622665	0.00249066	0.00249066	0	0	0	0	0	0	0	0	0	0	0	0	0	0	0	0	0	0	0	0	0	0	0	0
P280	validation	0	0	0.0046729	0.0397196	0.0724299	0.0654206	0.0817757	0.0537383	0.0700935	0.102804	0.0700935	0.0771028	0.100467	0.067757	0.0584112	0.0420561	0.0280374	0.0327103	0.0116822	0.0116822	0.0046729	0.00233645	0	0.00233645	0	0	0	0	0	0	0	0	0	0	0	0	0	0	0	0	0	0	0	0	0	0	0	0
P281	validation	0	0	0	0	0.0217391	0.00724638	0.0362319	0.057971	0.0724638	0.0652174	0.101449	0.0797101	0.0434783	0.0869565	0.0869565	0.0507246	0.0362319	0.0434783	0.0652174	0.0507246	0.0507246	0.0144928	0.0144928	0.00724638	0	0	0.00724638	0	0	0	0	0	0	0	0	0	0	0	0	0	0	0	0	0	0	0	0	0
P282	validation	0	0	0.0466926	0.214008	0.11284	0.0622568	0.0622568	0.0428016	0.0389105	0.0505837	0.0622568	0.0700389	0.0350195	0.0583658	0.0389105	0.0311284	0.0311284	0.0155642	0.0116732	0.00389105	0.00389105	0	0.00389105	0	0	0	0.00389105	0	0	0	0	0	0	0	0	0	0	0	0	0	0	0	0	0	0	0	0	0
P283	validation	0	0	0.00315126	0.012605	0.0336134	0.059874	0.0619748	0.0619748	0.0577731	0.059874	0.0682773	0.0745798	0.0819328	0.0777311	0.0756303	0.0693277	0.0619748	0.0430672	0.032563	0.0210084	0.0147059	0.0115546	0.0052521	0.0052521	0.00210084	0	0.00105042	0	0	0	0.00210084	0.00105042	0	0	0	0	0	0	0	0	0	0	0	0	0	0	0	0
P284	validation	0	0	0.0137255	0.0411765	0.0686275	0.0647059	0.0666667	0.0686275	0.0647059	0.0960784	0.0843137	0.0745098	0.0862745	0.045098	0.0607843	0.0411765	0.0294118	0.027451	0.0117647	0.0137255	0.0117647	0.00980392	0.00588235	0.00588235	0.00196078	0.00392157	0	0	0.00196078	0	0	0	0	0	0	0	0	0	0	0	0	0	0	0	0	0	0	0
P285	validation	0	0	0.00345622	0.0460829	0.0737327	0.0806452	0.0599078	0.0529954	0.0552995	0.0483871	0.0426267	0.0737327	0.0645161	0.0656682	0.0495392	0.0391705	0.0541475	0.0345622	0.0403226	0.0264977	0.0184332	0.0264977	0.014977	0.00921659	0.00806452	0.00806452	0.00230415	0.00115207	0	0	0	0	0	0	0	0	0	0	0	0	0	0	0	0	0	0	0	0
P286	validation	0	0	0.0137457	0.0790378	0.0893471	0.0962199	0.109966	0.0996564	0.0412371	0.0515464	0.0584192	0.0446735	0.0378007	0.04811	0.0274914	0.0446735	0.0309278	0.0171821	0.024055	0.0309278	0.0206186	0.00687285	0.0103093	0.0137457	0	0.00343643	0	0	0	0	0	0	0	0	0	0	0	0	0	0	0	0	0	0	0	0	0	0
P287	validation	0	0	0	0.0411765	0.0470588	0.0235294	0.0176471	0.0117647	0.0176471	0.0588235	0.0411765	0.105882	0.129412	0.135294	0.117647	0.123529	0.0411765	0.0352941	0.0411765	0	0.0117647	0	0	0	0	0	0	0	0	0	0	0	0	0	0	0	0	0	0	0	0	0	0	0	0	0	0	0
P288	validation	0	0	0.00200401	0.00200401	0.0160321	0.0400802	0.0300601	0.0240481	0.0400802	0.0681363	0.0661323	0.112224	0.130261	0.140281	0.130261	0.0681363	0.0561122	0.0280561	0.0220441	0.0160321	0.00400802	0.00400802	0	0	0	0	0	0	0	0	0	0	0	0	0	0	0	0	0	0	0	0	0	0	0	0	0	0
P289	validation	0	0	0.00347021	0.0248699	0.0618855	0.0589936	0.0462695	0.0480046	0.0537883	0.0555234	0.0659341	0.0803933	0.0786582	0.0896472	0.0699826	0.0740312	0.0659341	0.0381724	0.0271833	0.0225564	0.00983227	0.00867553	0.00520532	0.00404858	0.00347021	0.00289185	0.000578369	0	0	0	0	0	0	0	0	0	0	0	0	0	0	0	0	0	0	0	0	0
P290	validation	0	0	0	0.0171103	0.0551331	0.0418251	0.0304183	0.0456274	0.0342205	0.0418251	0.0855513	0.142586	0.136882	0.102662	0.0855513	0.0646388	0.0589354	0.0342205	0.00570342	0.00760456	0.00380228	0.00190114	0	0.00190114	0	0.00190114	0	0	0	0	0	0	0	0	0	0	0	0	0	0	0	0	0	0	0	0	0	0
P291	validation	0	0.00155039	0.00465116	0.0341085	0.0511628	0.0372093	0.0449612	0.0418605	0.0217054	0.048062	0.0728682	0.0914729	0.162791	0.137984	0.116279	0.0713178	0.0310078	0.020155	0.00465116	0.00310078	0.00155039	0.00155039	0	0	0	0	0	0	0	0	0	0	0	0	0	0	0	0	0	0	0	0	0	0	0	0	0	0
P292	validation	0	0	0.00202293	0.0310182	0.0755226	0.0903574	0.0775455	0.0640593	0.0519218	0.0478759	0.0498989	0.0579906	0.063385	0.0539447	0.0492245	0.0485502	0.0681052	0.0465273	0.0404585	0.0323668	0.0182063	0.0107889	0.00472016	0.00876602	0.00337154	0.00202293	0.000674309	0	0	0.000674309	0	0	0	0	0	0	0	0	0	0	0	0	0	0	0	0	0	0
P293	validation	0	0	0.00204918	0.0184426	0.0491803	0.0327869	0.0409836	0.0266393	0.0307377	0.0532787	0.0532787	0.110656	0.112705	0.104508	0.0922131	0.0512295	0.0594262	0.0430328	0.0286885	0.0286885	0.0163934	0.0163934	0.00819672	0.0122951	0	0.00614754	0	0.00204918	0	0	0	0	0	0	0	0	0	0	0	0	0	0	0	0	0	0	0	0
P294	validation	0	0	0.00180832	0.0180832	0.0307414	0.0379747	0.034358	0.0289331	0.034358	0.0235081	0.0216998	0.0325497	0.0542495	0.0614828	0.0650995	0.0994575	0.106691	0.0904159	0.0650995	0.039783	0.0271248	0.0216998	0.0216998	0.0289331	0.0180832	0.0144665	0.00723327	0.00542496	0.00542496	0.00180832	0.00180832	0	0	0	0	0	0	0	0	0	0	0	0	0	0	0	0	0
P295	validation	0	0	0.00328407	0.00985222	0.0279146	0.0311987	0.0525452	0.0361248	0.0558292	0.0328407	0.0197044	0.0509031	0.0640394	0.0738916	0.114943	0.131363	0.119869	0.0656814	0.0426929	0.0262726	0.0164204	0.0114943	0.00492611	0.00328407	0.00164204	0.00164204	0	0.00164204	0	0	0	0	0	0	0	0	0	0	0	0	0	0	0	0	0	0	0	0
P296	validation	0	0	0.00149477	0.0134529	0.0328849	0.0254111	0.0269058	0.0298954	0.0209268	0.0284006	0.019432	0.0508221	0.0672646	0.107623	0.116592	0.0971599	0.101644	0.083707	0.0433483	0.044843	0.0254111	0.0224215	0.019432	0.00747384	0.00747384	0.00448431	0	0	0.00149477	0	0	0	0	0	0	0	0	0	0	0	0	0	0	0	0	0	0	0
P297	validation	0	0	0.00496689	0.0281457	0.0463576	0.0678808	0.0546358	0.044702	0.0480132	0.0480132	0.0480132	0.0745033	0.0629139	0.0745033	0.0711921	0.0662252	0.0529801	0.0546358	0.0298013	0.0281457	0.0198676	0.0182119	0.0182119	0.0115894	0.013245	0.00165563	0.00331126	0.00496689	0.00331126	0	0	0	0	0	0	0	0	0	0	0	0	0	0	0	0	0	0	0
P298	validation	0	0	0.00992556	0.0595533	0.0918114	0.057072	0.057072	0.0545906	0.0595533	0.0868486	0.0818859	0.0769231	0.08933	0.0818859	0.0347395	0.0496278	0.0297767	0.0173697	0.0173697	0.0198511	0.00744417	0	0.00496278	0.00248139	0.00992556	0	0	0	0	0	0	0	0	0	0	0	0	0	0	0	0	0	0	0	0	0	0	0
P299	validation	0	0	0.0115607	0.0621387	0.0679191	0.0578035	0.0563584	0.0447977	0.0635838	0.0534682	0.0462428	0.0606936	0.0520231	0.0563584	0.0520231	0.0390173	0.0520231	0.0289017	0.0375723	0.0433526	0.0289017	0.0289017	0.015896	0.0115607	0.0115607	0.00867052	0.00289017	0.00289017	0	0	0.00289017	0	0	0	0	0	0	0	0	0	0	0	0	0	0	0	0	0
P300	validation	0	0	0.0020555	0.020555	0.0318602	0.0267215	0.036999	0.0400822	0.0554985	0.0688592	0.0750257	0.112025	0.139774	0.0976362	0.0894142	0.0678314	0.045221	0.0400822	0.0226105	0.0133607	0.00513875	0.0020555	0.0020555	0.0020555	0.0020555	0	0.00102775	0	0	0	0	0	0	0	0	0	0	0	0	0	0	0	0	0	0	0	0	0
P301	validation	0	0	0	0.0139373	0.0278746	0.0627178	0.0696864	0.108014	0.0766551	0.0940767	0.0766551	0.108014	0.125436	0.087108	0.0766551	0.0313589	0.0209059	0.00696864	0.00696864	0.00348432	0	0	0	0.00348432	0	0	0	0	0	0	0	0	0	0	0	0	0	0	0	0	0	0	0	0	0	0	0	0
P302	validation	0	0	0.0157274	0.10616	0.100917	0.0904325	0.0733945	0.0733945	0.0484928	0.0930537	0.0629096	0.0760157	0.0707733	0.061599	0.0419397	0.0249017	0.0235911	0.0144168	0.0117955	0.00655308	0.00262123	0	0	0	0	0	0.00131062	0	0	0	0	0	0	0	0	0	0	0	0	0	0	0	0	0	0	0	0	0
P303	validation	0	0	0.00332542	0.0180523	0.0213777	0.0247031	0.0313539	0.0422803	0.0446556	0.0622328	0.0598575	0.104988	0.11829	0.122565	0.106413	0.0788599	0.0655582	0.0356295	0.0228028	0.015677	0.00617577	0.00522565	0.00522565	0.00190024	0.000950119	0.000950119	0.000950119	0	0	0	0	0	0	0	0	0	0	0	0	0	0	0	0	0	0	0	0	0
P304	validation	0	0	0.000783392	0.0137094	0.0293772	0.0368194	0.0458284	0.0403447	0.048962	0.0697219	0.0955738	0.124951	0.151978	0.122209	0.0873482	0.0587544	0.0391696	0.0141011	0.00626714	0.00391696	0.00509205	0.00352526	0.000783392	0.000391696	0.000391696	0	0	0	0	0	0	0	0	0	0	0	0	0	0	0	0	0	0	0	0	0	0	0
P305	validation	0	0	0	0.00960219	0.0233196	0.0260631	0.0233196	0.0521262	0.0603567	0.0603567	0.0617284	0.0644719	0.0699588	0.0644719	0.105624	0.0727023	0.128944	0.0685871	0.037037	0.0315501	0.0123457	0.00685871	0.00823045	0.00411523	0.00274348	0.00274348	0.00274348	0	0	0	0	0	0	0	0	0	0	0	0	0	0	0	0	0	0	0	0	0
P306	validation	0	0	0.00793651	0.0238095	0.0357143	0.0436508	0.0595238	0.0753968	0.0813492	0.0892857	0.105159	0.0992063	0.0714286	0.0674603	0.0694444	0.047619	0.0396825	0.0238095	0.0198413	0.00595238	0.0138889	0.00595238	0.00595238	0.00198413	0	0.00396825	0	0	0.00198413	0	0	0	0	0	0	0	0	0	0	0	0	0	0	0	0	0	0	0
P307	validation	0	0	0.00546448	0.0546448	0.0491803	0.0327869	0.0273224	0.0491803	0.0437158	0.0983607	0.0601093	0.0710383	0.131148	0.136612	0.0874317	0.0491803	0.0327869	0.0273224	0.0218579	0.010929	0	0	0	0.00546448	0	0	0.00546448	0	0	0	0	0	0	0	0	0	0	0	0	0	0	0	0	0	0	0	0	0
P308	validation	0	0	0.00358423	0.0143369	0.0286738	0.0107527	0.00716846	0.0143369	0.0107527	0.046595	0.0573477	0.111111	0.078853	0.107527	0.114695	0.107527	0.0573477	0.0501792	0.0573477	0.0215054	0.0107527	0.0358423	0.0107527	0.0250896	0	0.0107527	0.00358423	0	0	0.00358423	0	0	0	0	0	0	0	0	0	0	0	0	0	0	0	0	0	0
P309	validation	0	0	0.0188324	0.101695	0.101695	0.0847458	0.0715631	0.0508475	0.0640301	0.0715631	0.0640301	0.0885122	0.0753296	0.039548	0.0433145	0.0376648	0.039548	0.0131827	0.0244821	0.00376648	0.00564972	0	0	0	0	0	0	0	0	0	0	0	0	0	0	0	0	0	0	0	0	0	0	0	0	0	0	0
P310	validation	0	0	0	0.0203562	0.0458015	0.0763359	0.0763359	0.0687023	0.0559796	0.0636132	0.0687023	0.101781	0.104326	0.0737913	0.0916031	0.0585242	0.043257	0.0178117	0.0127226	0.0101781	0.00254453	0.00508906	0	0.00254453	0	0	0	0	0	0	0	0	0	0	0	0	0	0	0	0	0	0	0	0	0	0	0	0
P311	testing	0	0	0	0	0	0	0	0	0	0	0	0.0909091	0.121212	0.0909091	0.181818	0.121212	0.212121	0	0.0606061	0.030303	0	0.030303	0.030303	0.030303	0	0	0	0	0	0	0	0	0	0	0	0	0	0	0	0	0	0	0	0	0	0	0	0
P312	testing	0	0	0	0	0	0	0.0232558	0.0387597	0.0465116	0.0852713	0.0852713	0.0930233	0.0775194	0.0697674	0.0697674	0.0697674	0.0155039	0.0775194	0.0852713	0.0310078	0.0465116	0.0155039	0.0310078	0.0155039	0.0155039	0.00775194	0	0	0	0	0	0	0	0	0	0	0	0	0	0	0	0	0	0	0	0	0	0
P313	testing	0	0	0	0	0.00280899	0	0	0	0.00280899	0.0140449	0.0196629	0.0252809	0.0421348	0.0786517	0.0870787	0.0898876	0.101124	0.109551	0.0758427	0.0898876	0.0842697	0.0702247	0.0337079	0.0308989	0.011236	0.00280899	0.00280899	0.00842697	0.00561798	0.00280899	0.00842697	0	0	0	0	0	0	0	0	0	0	0	0	0	0	0	0	0
P314	testing	0	0	0	0.00505051	0.00505051	0.00505051	0	0.00505051	0	0.020202	0.0707071	0.151515	0.136364	0.191919	0.0555556	0.0707071	0.0959596	0.0454545	0.0353535	0.0454545	0.0252525	0.020202	0.00505051	0.00505051	0	0.00505051	0	0	0	0	0	0	0	0	0	0	0	0	0	0	0	0	0	0	0	0	0	0
P315	testing	0	0	0	0	0	0	0	0	0	0.00555556	0.0222222	0.0777778	0.0833333	0.122222	0.138889	0.1	0.116667	0.0944444	0.0611111	0.0611111	0.0333333	0.0166667	0.0222222	0.0277778	0.0111111	0	0.00555556	0	0	0	0	0	0	0	0	0	0	0	0	0	0	0	0	0	0	0	0	0
P316	testing	0	0	0	0	0	0.00307692	0.00307692	0.00307692	0.0153846	0.0246154	0.0492308	0.101538	0.141538	0.126154	0.135385	0.126154	0.0676923	0.0830769	0.0553846	0.0338462	0.0123077	0.0123077	0	0	0	0.00307692	0	0	0	0.00307692	0	0	0	0	0	0	0	0	0	0	0	0	0	0	0	0	0	0
P317	testing	0	0	0	0	0	0	0	0	0	0.00657895	0.0296053	0.0328947	0.0756579	0.105263	0.148026	0.134868	0.148026	0.108553	0.0953947	0.0493421	0.0296053	0.0197368	0.00328947	0.00986842	0	0.00328947	0	0	0	0	0	0	0	0	0	0	0	0	0	0	0	0	0	0	0	0	0	0
P318	testing	0	0	0	0	0	0	0.00326797	0.00980392	0.0294118	0.0980392	0.0686275	0.0816993	0.0947712	0.117647	0.124183	0.104575	0.0882353	0.0359477	0.0392157	0.0392157	0.0163399	0.0228758	0.0163399	0.00326797	0	0.00653595	0	0	0	0	0	0	0	0	0	0	0	0	0	0	0	0	0	0	0	0	0	0
P319	testing	0	0	0	0	0	0	0	0	0	0.00480769	0.0576923	0.125	0.158654	0.158654	0.173077	0.0865385	0.0480769	0.0528846	0.0336538	0.0240385	0.0480769	0.00961539	0.00480769	0.00480769	0.00480769	0	0.00480769	0	0	0	0	0	0	0	0	0	0	0	0	0	0	0	0	0	0	0	0	0
P320	testing	0	0	0	0	0	0	0	0	0.00297619	0	0.0416667	0.0446429	0.0892857	0.127976	0.145833	0.133929	0.151786	0.0803571	0.077381	0.0505952	0.0386905	0.00892857	0.00595238	0	0	0	0	0	0	0	0	0	0	0	0	0	0	0	0	0	0	0	0	0	0	0	0	0
P321	testing	0	0	0	0	0.0106383	0.0106383	0.0106383	0.0106383	0.0212766	0.0744681	0.0425532	0.0851064	0.0957447	0.0851064	0.0957447	0.138298	0.12766	0.0319149	0.0957447	0.0212766	0.0319149	0	0	0	0	0.0106383	0	0	0	0	0	0	0	0	0	0	0	0	0	0	0	0	0	0	0	0	0	0
P322	testing	0	0	0	0.00195236	0.00507614	0.00585709	0.00663803	0.0124951	0.0171808	0.0316283	0.0437329	0.0933229	0.103866	0.121046	0.106209	0.0816087	0.0753612	0.0546661	0.0452948	0.0382663	0.0312378	0.0245998	0.0218665	0.0132761	0.0117142	0.0105428	0.00780945	0.0109332	0.00351425	0.0042952	0.00390472	0.00312378	0.00234284	0.00273331	0.00273331	0.00117142	0	0	0	0	0	0	0	0	0	0	0	0
P323	testing	0	0	0	0	0	0	0.0049505	0.0049505	0.00990099	0.0544554	0.0495049	0.0693069	0.133663	0.138614	0.143564	0.0891089	0.0594059	0.0742574	0.0643564	0.0445545	0.039604	0.0049505	0.00990099	0.0049505	0	0	0	0	0	0	0	0	0	0	0	0	0	0	0	0	0	0	0	0	0	0	0	0
P324	testing	0	0	0	0	0	0	0	0.0175439	0	0.0350877	0.0526316	0.105263	0.0701754	0.0526316	0.0877193	0.192982	0.122807	0.0350877	0.0701754	0.105263	0.0175439	0.0175439	0	0.0175439	0	0	0	0	0	0	0	0	0	0	0	0	0	0	0	0	0	0	0	0	0	0	0	0
P325	testing	0	0	0	0	0	0	0	0	0	0.0175439	0.0526316	0.0175439	0.0877193	0.105263	0.0877193	0.192982	0.157895	0.0526316	0.0701754	0.0526316	0.0175439	0.0526316	0	0.0175439	0	0.0175439	0	0	0	0	0	0	0	0	0	0	0	0	0	0	0	0	0	0	0	0	0	0
P326	testing	0	0	0	0	0	0.00244499	0.00733496	0.0146699	0.0244499	0.0488998	0.0513447	0.0660147	0.122249	0.146699	0.122249	0.117359	0.0880196	0.0855746	0.0537897	0.0244499	0.0171149	0.00244499	0	0.00488998	0	0	0	0	0	0	0	0	0	0	0	0	0	0	0	0	0	0	0	0	0	0	0	0
P327	testing	0	0	0	0	0	0	0.00242131	0.00726392	0.0121065	0.031477	0.0556901	0.169492	0.171913	0.157385	0.0895884	0.0774818	0.0702179	0.0363196	0.031477	0.0363196	0.0193705	0.0145278	0.00484261	0.00242131	0.00484261	0	0.00484261	0	0	0	0	0	0	0	0	0	0	0	0	0	0	0	0	0	0	0	0	0
P328	testing	0	0	0	0	0	0	0	0.0144928	0.0144928	0.0144928	0.0869565	0.130435	0.202899	0.130435	0.0724638	0.130435	0.057971	0.0289855	0.0434783	0.0724638	0	0	0	0	0	0	0	0	0	0	0	0	0	0	0	0	0	0	0	0	0	0	0	0	0	0	0	0
P329	testing	0	0	0	0	0	0	0.00666667	0	0.0133333	0.14	0.16	0.146667	0.14	0.133333	0.12	0.06	0.0333333	0.02	0	0.02	0.00666667	0	0	0	0	0	0	0	0	0	0	0	0	0	0	0	0	0	0	0	0	0	0	0	0	0	0	0
P330	testing	0	0	0	0	0	0	0	0	0.00735294	0	0.0147059	0.0220588	0.0514706	0.0882353	0.117647	0.106618	0.125	0.136029	0.0992647	0.0514706	0.0330882	0.0294118	0.0257353	0.0294118	0.0183824	0.0110294	0.00735294	0.00367647	0.0110294	0	0.00367647	0.00735294	0	0	0	0	0	0	0	0	0	0	0	0	0	0	0	0
P331	testing	0	0	0	0	0	0.0384615	0.0641026	0.0128205	0.0641026	0.0897436	0.0897436	0.128205	0.179487	0.141026	0.0384615	0.0641026	0.0512821	0.0384615	0	0	0	0	0	0	0	0	0	0	0	0	0	0	0	0	0	0	0	0	0	0	0	0	0	0	0	0	0	0
P332	testing	0	0	0.00238095	0.0285714	0.052381	0.0190476	0.0285714	0.0190476	0.0333333	0.0214286	0.0428571	0.0571429	0.102381	0.107143	0.111905	0.0785714	0.1	0.0833333	0.0357143	0.0285714	0.0261905	0.00714286	0.00238095	0.00714286	0.00238095	0.00238095	0	0	0	0	0	0	0	0	0	0	0	0	0	0	0	0	0	0	0	0	0	0
P333	testing	0	0	0	0	0	0	0	0.00331126	0.00993378	0.0231788	0.0596026	0.152318	0.155629	0.155629	0.0960265	0.0529801	0.0629139	0.0397351	0.0264901	0.0496689	0.0596026	0.0231788	0.0198676	0.00662252	0.00331126	0	0	0	0	0	0	0	0	0	0	0	0	0	0	0	0	0	0	0	0	0	0	0
[truncated: 54 more columns]
